# Supplementary material for: Paternal Resistance Training Induced Modifications in the Left Ventricle Proteome Independent of Offspring Diet
Source: Oxid Med Cell Longev. 2020 May 4;2020:5603580. doi: 10.1155/2020/5603580 (PMC7218999; doi:10.1155/2020/5603580)
Supplement: Supplementary 2 — Supplementary data 2: normalized abundance. [file 5603580.f2.xlsx]

## Sheet: 556 Proteins LV- nanoLC-MS-MS 
						Normalized abundance																														Spectral counts
						Condition 1					Condition 2					Condition 3					Condition 4					Condition 5					Condition 6					Condition 1					Condition 2					Condition 3
Accession	Peptide count	Peptides used for quantitation	Confidence score	Max fold change	Description	1_SF1	2_SF2	3_SF3	4_SF4	5_SF5	7_TF1	8_TF2	9_TF3	10_TF4	11_TF5	13_TFO-HF1	14_TFO-HF2	15_TFO-HF3	16_TFO-HF4	17_TFO-HF5	19_SFO-HF1	20_SFO-HF2	21_SFO-HF3	22_SFO-HF4	23_SFO-HF5	25_SFO-C1	26_SFO-C2	27_SFO-C3	28_SFO-C4	29_SFO-C5	31_TFO-C1	32_TFO2	33_TFO3	34_TFO4	35_TFO5	1_SF1	2_SF2	3_SF3	4_SF4	5_SF5	7_TF1	8_TF2	9_TF3	10_TF4	11_TF5	13_TFO-HF1	14_TFO-HF2	15_TFO-HF3	16_TFO-HF4
Q6P6R2|DLDH_RAT	43	43	2373.67	13.4341	Dihydrolipoyl dehydrogenase, mitochondrial OS=Rattus norvegicus GN=Dld PE=1 SV=1	88387.7	66292.8	42849.9	93992.8	76773.4	494877	479182	243011	241627	523775	364661	627837	269362	381197	847015	41551.8	63465.3	46706	43586.4	69393.9	64808.2	40709.1	38054.5	26695.9	27703.2	578282	525532	376631	433624	745489	2	3	2	2	6	5	13	7	4	11	5	9	2	5
M0RBZ7|M0RBZ7_RAT	8	8	309.94	7.69727	SH3 domain-containing kinase-binding protein 1 OS=Rattus norvegicus GN=Sh3kbp1 PE=1 SV=2	869.795	1194.31	952.924	1632.64	783.278	4010.88	3496.57	2760.35	2326.22	3617.54	2593.15	5249.3	1650.51	3074.31	3783	549.471	527.52	571.165	463.623	730.672	423.995	529.682	792.217	715.442	569.403	4798.91	5244.05	3069.07	4688.08	4079	0	0	0	0	0	0	0	1	0	1	0	2	0	0
P07895|SODM_RAT	13	13	1064.96	15.0237	Superoxide dismutase [Mn], mitochondrial OS=Rattus norvegicus GN=Sod2 PE=1 SV=2	38552.1	44630	15360.3	35681.2	34887.7	165326	137891	76609.4	78637.5	159130	129505	155126	87380.1	69416.7	218178	15315.9	14896.3	14658.1	26509.4	21904.1	10048.9	13482.3	14023	16008.8	12348.3	198880	154717	151089	187014	298530	1	0	0	0	2	4	7	2	8	4	6	3	1	6
A0A0G2K4H7|A0A0G2K4H7_RAT	2	2	66.46	63.566	Keratin 78 OS=Rattus norvegicus GN=Krt78 PE=3 SV=1	934.53	829.487	474.501	2677.32	712.408	27140.9	11683.9	5445.03	12492.3	22677.6	10828.5	41393.7	4002.44	14500.1	3106.21	928.81	547.278	706.711	640.533	917.234	739.546	417.014	345.741	325.503	301.857	30016.7	22526.1	43941.9	12519.3	26370.1	0	0	0	0	0	0	0	1	0	0	1	0	0	0
Q68FY0|QCR1_RAT	6	6	262.61	6.60303	Cytochrome b-c1 complex subunit 1, mitochondrial OS=Rattus norvegicus GN=Uqcrc1 PE=1 SV=1	2441.61	2933.15	3613.92	5128.69	1989.11	557.532	599.411	847.501	1089.57	700.506	856.353	503.356	826.128	464.062	364.108	2985	3096.19	3805.48	1926.66	2235.08	3480.86	3739.73	2060.17	2964.15	2017.58	604.029	445.569	573.138	504.736	311.783	1	1	0	2	1	0	0	1	0	0	0	0	0	0
Q6IFW6|K1C10_RAT	7	7	239.35	62.1821	Keratin, type I cytoskeletal 10 OS=Rattus norvegicus GN=Krt10 PE=3 SV=1	833.268	577.759	1060.55	861.244	269.166	37739	13288.5	8238.22	12112.4	18218.7	14423	31001.7	7175.26	10290.1	3729.47	866.678	804.857	763.558	1803.95	126.441	597.788	245.203	170.932	220.491	255.818	16802	10311	28169	10882	26501.7	0	0	0	0	0	1	0	0	1	2	1	3	0	1
Q66HI5|Q66HI5_RAT	7	7	440.25	8.92544	Ferritin OS=Rattus norvegicus GN=Fth1 PE=1 SV=2	1520.8	1412.94	2733.17	3143.91	1287.37	15680.1	13621.1	16525.5	16767	27537.2	31572.3	20157.6	9029.34	9575.96	14906.6	3511.99	2081.32	3060.73	2852.21	700.422	1538.55	1724.47	3083.68	2586.52	1927.98	19885.4	12730.3	19459.8	19062.5	15051.2	0	0	0	0	0	1	1	3	4	0	4	1	0	0
P80254|DOPD_RAT	3	3	125.67	53.5967	D-dopachrome decarboxylase OS=Rattus norvegicus GN=Ddt PE=1 SV=3	350.424	349.969	450.092	2461.7	292.634	19661.9	11879	7509.26	8538.98	16287.8	14053	20003.4	5928.68	2932.97	2011.22	415.051	494.484	703.341	219.81	1171.13	411.106	294.878	397.235	352.508	325.058	37375.8	10885.7	13311.4	21379.8	12491.5	0	0	0	0	0	1	1	0	1	0	0	1	0	1
F1M457|F1M457_RAT;A0A0G2K1L6|A0A0G2K1L6_RAT;D3ZUQ8|D3ZUQ8_RAT	1	1	20.75	785.222	Kinesin-like protein OS=Rattus norvegicus GN=Kif2c PE=3 SV=3	2.49688	0	0.874293	0	4.87728	175.092	160.645	7.22023	9.65058	8.03081	156.547	564.607	30.9205	67.4557	60.8642	0.0116663	0.163819	0.0275926	0	2.08372	0.150282	0.369489	0	0.601433	0	186.433	152.346	88.7959	160.366	280.973	0	0	0	0	0	0	0	0	0	0	0	1	0	0
P67779|PHB_RAT	5	5	218	7.08268	Prohibitin OS=Rattus norvegicus GN=Phb PE=1 SV=1	4245.75	4266.12	4671.82	7360.06	5287.18	38429.1	21252.9	15342.2	14115.1	13378.4	28612.9	11673.2	14497	9886.21	17587.6	4275.63	5094.82	4449.43	8169.47	4166.55	2703.1	2338.76	3189.3	3699.61	2543.65	12606.7	21943.7	24343.1	20843.2	17727	1	1	0	1	2	0	1	1	0	1	0	0	0	0
P05065|ALDOA_RAT	29	29	1572.63	2.75431	Fructose-bisphosphate aldolase A OS=Rattus norvegicus GN=Aldoa PE=1 SV=2	99692.4	105044	130284	90085.5	88675.5	236671	178828	162588	178541	138126	163043	163808	146998	188158	172901	65827	95439.9	71012.4	70147.4	94639.3	54460.1	67200.7	66154	68457.3	68583.8	117021	100085	79933.3	91875.6	122603	3	3	2	5	3	3	2	0	1	2	4	2	2	2
Q4V8H5|Q4V8H5_RAT	4	4	187.92	11.9639	Aspartyl aminopeptidase OS=Rattus norvegicus GN=Dnpep PE=1 SV=1	487.553	417.516	563.814	642.415	485.472	2971.47	8092.57	5598.96	5503.33	8901.3	6162.12	2774.04	2202.48	2819.42	2780.59	965.942	1190.52	1293.17	721.546	395.909	1115.17	1257.78	602.678	874.536	612.078	4314.17	2966.09	2102.16	4277.5	2170.44	0	0	0	0	0	0	3	1	0	2	0	0	0	0
P11980-2|KPYM_RAT	14	14	776.3	5.18406	Isoform M2 of Pyruvate kinase PKM OS=Rattus norvegicus GN=Pkm	46372.4	50230.8	28013.9	36498	47038	108225	92109.2	106483	97115.1	89387.8	95684.9	54455.7	110329	87549.1	145021	25908.4	28075.2	14202	35081.2	17117.1	13543	19213	15457.7	22858.4	24089	76454.6	62025.3	38125.3	61922.1	84281.5	5	2	1	2	7	0	1	1	1	2	1	0	0	3
P09605|KCRS_RAT	25	25	1346.09	3.40493	Creatine kinase S-type, mitochondrial OS=Rattus norvegicus GN=Ckmt2 PE=1 SV=2	80215.1	86419.9	48557.1	67428.6	84324.4	158630	132107	134424	118001	118694	176256	94989.7	159014	129797	120376	68745.7	54621.5	59058.8	64627.5	84591.2	31419.7	38093.7	38557.2	47693.2	44073.9	78091.3	61834.8	68550.2	100593	84195.7	5	8	3	3	9	0	0	0	1	2	1	3	1	1
P02767|TTHY_RAT	3	3	196.19	43.3734	Transthyretin OS=Rattus norvegicus GN=Ttr PE=1 SV=1	670.941	648.86	439.964	8378.42	694.432	5988.26	10024.3	3153.91	3276.9	8186.35	6109.03	12319.4	6526.36	5488.82	16092.4	421.502	385.679	431.216	343.355	2084.14	303.782	332.098	476.863	487.912	396.858	19923.8	14570.6	14445.4	15332	22367.1	0	0	0	0	0	0	1	0	0	1	1	0	0	1
Q9R063-2|PRDX5_RAT	13	13	668.51	4.58319	Isoform Cytoplasmic+peroxisomal of Peroxiredoxin-5, mitochondrial OS=Rattus norvegicus GN=Prdx5	20642.1	20624	7600.72	8877.84	17018.1	35346.1	33101.4	28054.1	37905.3	29682.8	33200.6	27910.4	42366.5	29877.9	35091	14811.5	18100.7	14355.2	17185.1	16902.2	7399	7590.58	6841.77	7347.68	7574.07	21425.4	21723.5	12195.1	19040.7	16485.3	5	2	0	2	1	1	1	0	4	3	3	0	1	4
P06866|HPT_RAT	8	8	363.91	4.55008	Haptoglobin OS=Rattus norvegicus GN=Hp PE=1 SV=3	2656.81	4093.84	1550.09	2181.39	2322.69	7626.24	6043.07	6019.77	5228.45	9271.82	7219.06	5365.68	4823.77	5148.86	3826.65	4669.1	5505.95	4393.26	4786.95	6041.52	2106.46	1782.74	2646.12	2593.35	2208.17	15045.2	10521.1	8531.27	10835.2	6650.72	1	0	0	0	0	1	0	2	0	2	1	0	0	0
Q06647|ATPO_RAT	7	7	382.7	7.9213	ATP synthase subunit O, mitochondrial OS=Rattus norvegicus GN=Atp5o PE=1 SV=1	7484.41	8448.64	9053.82	5941.64	6864.88	3571.78	2027.83	3546.81	3608.62	3513.78	5021.49	2287.39	3894.52	2919.15	2395.85	19318.9	22221.1	31572.4	6420.83	32175.7	24164.7	19162.1	14422.7	11453.3	9526.99	3223.12	2218.76	3615.72	2389.82	2654.93	2	0	2	2	0	0	0	0	0	0	1	0	0	0
P19511|AT5F1_RAT	2	2	80.41	9.82044	ATP synthase F(0) complex subunit B1, mitochondrial OS=Rattus norvegicus GN=Atp5f1 PE=1 SV=1	2623.17	2317.56	3139.9	402.705	1754.15	248.32	149.971	322.606	312.224	116.963	358.516	286.396	273.498	312.672	232.948	1752.57	2196.54	2327	1038.97	3979.25	2022.33	1965.38	1102.56	1487.17	1727.19	331.359	287.82	380.349	317.548	241.311	1	1	0	0	1	0	0	0	0	0	0	0	0	0
Q5M9H2|Q5M9H2_RAT	10	10	587.16	8.00057	Acyl-Coenzyme A dehydrogenase, very long chain OS=Rattus norvegicus GN=Acadvl PE=1 SV=1	27318.8	20580.3	9611.63	19434	15716.4	57164.7	36382.2	25656.9	38522.2	28257	39971.3	60741.5	71243.9	38337.2	80967.6	11270.3	12911.1	12965.5	13638.7	36281	6256.42	6077.99	7573.54	8297.16	8199.98	37215.1	46496.6	34025.6	48544	30891.1	2	2	3	1	2	2	1	2	2	1	1	0	0	0
P13803|ETFA_RAT	12	12	740.82	5.08027	Electron transfer flavoprotein subunit alpha, mitochondrial OS=Rattus norvegicus GN=Etfa PE=1 SV=4	74629.1	77154.7	81210.7	145833	81544.4	33851.2	56191	49532.6	51439.6	39216.5	24915.5	17929.3	31226.9	20446.2	30803	30591.2	27234.9	19798.2	47452.9	31912.3	46122.2	27706.1	30892.1	20685.5	27262.3	20731	17814.2	17721.3	16122.4	18230.4	3	3	1	3	3	0	0	1	2	1	3	0	1	0
F1M953|F1M953_RAT	25	25	1121.07	2.36065	Stress-70 protein, mitochondrial OS=Rattus norvegicus GN=Hspa9 PE=1 SV=1	63340.9	69614.5	45832.8	48858.5	60127.1	73348.7	70543.7	72954.3	80059.1	60148.8	87523.9	56925.3	96787.2	57726.5	73652.5	42341.4	53162.8	35893.4	42816.3	28993.7	28757.3	31260.8	28996.4	38202.6	30627.2	35720.2	30810.6	28009.8	32904.5	37041.8	4	7	2	1	3	1	8	0	2	1	4	2	1	3
G3V9Z3|G3V9Z3_RAT	7	7	390.74	3.8302	Amine oxidase OS=Rattus norvegicus GN=Maoa PE=1 SV=1	5766.43	9555.86	10962.6	7889.63	6554.65	7368.1	4515.54	4712.12	5962.53	4495	8372.34	11172.4	10382.3	12484	7881.24	9167.56	7726.95	6750.53	4658.71	4454.94	3365.67	2500.74	2934.16	2817.16	4010.24	3482.37	2236.65	1981.41	3153.29	2276.74	3	2	1	1	3	0	0	0	0	0	2	0	0	2
P15650|ACADL_RAT	34	34	1750.06	4.5897	Long-chain specific acyl-CoA dehydrogenase, mitochondrial OS=Rattus norvegicus GN=Acadl PE=1 SV=1	134350	174117	96547.5	109875	141132	223567	226649	271530	295557	249190	412986	233862	336586	187793	201021	101596	145709	92621.3	132397	46374.4	47787.1	46435.7	53168.9	90015.6	61577	94903.8	72960.3	72052.9	80585.9	77078.6	4	5	1	7	4	3	7	5	4	3	9	3	1	6
P11030|ACBP_RAT	9	9	414.71	4.52879	Acyl-CoA-binding protein OS=Rattus norvegicus GN=Dbi PE=1 SV=3	6686.67	7085.27	10724.5	18874.4	6799.86	23118.8	19725.6	15706.5	16560.4	15782.9	26042.9	37242.4	23923.9	29033.2	37611.4	11915.6	15089.6	9394.69	13980.7	11833.3	6156.62	5478.66	7592.61	7760.04	6984.43	22916.3	20591	13525	20105.5	22440.7	0	2	1	1	1	1	1	0	0	0	4	1	2	2
Q6P6Q2|K2C5_RAT	4	4	152.99	81.5515	Keratin, type II cytoskeletal 5 OS=Rattus norvegicus GN=Krt5 PE=1 SV=1	573.707	470.557	1132.81	1530.89	542.065	47654.3	39923	12965.6	25302.6	64797.8	50082.1	22109.7	10879.3	54782.2	15658.3	1358.23	3389.97	1878.07	1794.96	1142.67	1674.18	1152.98	2252.81	1347.79	506.772	11633.3	7242.35	147568	12131.7	168021	0	0	0	0	0	0	0	0	0	2	0	0	0	2
P62898|CYC_RAT	23	23	826.3	4.34637	Cytochrome c, somatic OS=Rattus norvegicus GN=Cycs PE=1 SV=2	17604.4	23185.3	14404.9	17641.6	15641.4	32799.5	30878.7	26665.6	21620.3	29172.1	59455	97075.6	57069.1	43535	69303.6	16349.7	16164.9	18988.6	20600.6	5661.97	11199.8	16085.6	18706	15866.7	13247.9	43769.7	51709.2	45014.4	35482.9	61860.6	1	3	1	4	1	0	5	1	2	2	4	2	1	3
P14604|ECHM_RAT	15	15	816.03	3.36815	Enoyl-CoA hydratase, mitochondrial OS=Rattus norvegicus GN=Echs1 PE=1 SV=1	23453	28111	17629.4	16446.6	22608	16715.3	26576.6	26490.8	25694.2	22351.8	29187.4	24935.9	23678.8	16564.9	15456.2	6678.15	8369.76	7263.07	8818.14	3854.14	11089	12032.8	12667.3	11264.3	9894.71	16497.7	14041.2	14065	19176.7	15140.2	1	1	3	3	4	1	3	3	2	2	0	1	2	0
Q02253|MMSA_RAT	14	14	783.58	3.31455	Methylmalonate-semialdehyde dehydrogenase [acylating], mitochondrial OS=Rattus norvegicus GN=Aldh6a1 PE=1 SV=1	69989.2	66603.8	38812.6	105571	51465.1	64739.9	62249.5	83681	83670.7	65678.1	82768.7	39879.4	78231.1	73708.5	50495.2	30540.4	28871.7	25256.6	36001	29450.7	20809.6	25104.1	17469.2	27304.8	20739	33442.1	14178.8	16056.5	21819.4	23120.9	0	1	1	6	0	2	1	2	2	0	2	0	1	2
Q5XI34|Q5XI34_RAT	1	1	44.29	78.4966	Protein phosphatase 2 (Formerly 2A), regulatory subunit A (PR 65), alpha isoform, isoform CRA_a OS=Rattus norvegicus GN=Ppp2r1a PE=1 SV=1	211.368	250.147	314.586	1037.56	245.385	203.517	167.549	310.131	457.278	200.666	625.201	106.98	112.588	89.4739	28.2149	5.49016	3.07816	9.05094	0.995423	7.61634	68.0244	19.0247	107.661	184.116	96.7205	44.3283	43.7479	64.2658	59.5457	26.4065	0	0	0	0	1	0	0	0	0	0	2	0	0	0
P97541|HSPB6_RAT	21	21	819.13	3.86668	Heat shock protein beta-6 OS=Rattus norvegicus GN=Hspb6 PE=1 SV=1	49125	37731.9	65379.3	58534.5	66105.5	163589	108840	132383	124796	89348.7	123046	75313.4	87081.8	101346	105869	33153.4	47204.2	36980.8	26833.7	15902.2	57338.6	65033.6	72405.2	60529	48949.5	77171.5	109204	83481.2	81014.3	83451.9	4	4	2	5	3	0	4	2	0	2	1	0	0	0
F1LNB9|F1LNB9_RAT	1	1	23.68	586.865	Voltage-dependent R-type calcium channel subunit alpha OS=Rattus norvegicus GN=Cacna1e PE=1 SV=3	14.4719	10.8975	18.8772	5.37103	26.5955	18.2913	6771.17	2501.83	4234.28	7931.75	7943.8	31575.8	1079.73	3330.38	797.019	58.7625	22.109	18.3631	22.4118	175.48	22.087	39.0972	5.11442	4.46028	10.7906	3980.92	1451.04	8927.11	3114.24	10838.7	0	0	0	0	0	0	0	0	0	0	0	1	0	1
Q66HH8|Q66HH8_RAT	3	3	136.66	4.67834	Annexin OS=Rattus norvegicus GN=Anxa5 PE=1 SV=1	1977.97	1768.31	1426.63	840.478	1788.59	3795.37	3448.76	8433.57	3367.28	5911.44	5985.12	3301.09	4830.63	7659.85	3215.94	919.64	874.949	611.493	1534.09	1402.02	967.246	907.983	1361.73	1337.42	1419.11	3230.87	2068.64	1675.54	2721.26	3033.21	0	0	0	0	1	0	0	0	0	0	0	0	0	0
P63039|CH60_RAT	31	31	1631.52	2.15792	60 kDa heat shock protein, mitochondrial OS=Rattus norvegicus GN=Hspd1 PE=1 SV=1	78801.8	97520.8	77101.4	98537.3	85937.4	90619.8	80371.8	76281.6	74487.1	63943.4	41877	30131.4	40557.1	44901.2	45459.3	43175.8	30596.1	35200.8	65193.9	47615.1	50639.5	52304.5	45447	48551.4	53688.9	49884.9	39971.2	35882.1	40917.3	48701.8	4	6	7	6	9	1	7	2	2	1	3	0	1	2
D3ZGK7|D3ZGK7_RAT	3	3	153.78	18.1219	Carboxylic ester hydrolase OS=Rattus norvegicus GN=Ces1c PE=1 SV=3	4280.18	5248.2	2285.63	5199.74	7748.81	311	3215.96	1695.05	861.609	1506.53	449.908	467.303	435.426	394.184	1450.11	216.873	282.346	217.926	480.937	168.361	1029.99	857.443	1463.1	1651.24	2103.3	1764.6	2387.39	2093.4	2317.55	2406.06	1	1	0	2	1	0	0	0	0	0	0	0	0	0
Q09073|ADT2_RAT	2	2	149.99	5.86878	ADP/ATP translocase 2 OS=Rattus norvegicus GN=Slc25a5 PE=1 SV=3	268.099	190.38	437.771	138.508	259.063	1094.6	538.4	593.571	742.982	645.657	606.2	1028.78	1016.7	818.482	1767.38	1121.8	1182.33	1074.19	697.977	1488.58	660.289	797.575	1273.76	866.727	620.93	1074.6	1640.76	2017.87	1608.1	1251.83	0	0	0	0	0	0	0	0	0	0	0	0	0	0
Q4FZU2|K2C6A_RAT	1	1	56.32	16.8646	Keratin, type II cytoskeletal 6A OS=Rattus norvegicus GN=Krt6a PE=1 SV=1	808.464	517.257	538.653	264.742	380.112	8817.05	4064.9	2969.87	5503.06	7802.36	8030.14	17475.3	1070.64	5002.4	1354.06	417.945	298.365	383.372	551.213	992.874	730.666	361.132	660.078	696.031	338.953	4987.24	4619.94	19650.9	2735.83	10323.3	0	0	0	0	0	0	1	0	0	1	0	0	0	0
P50753|TNNT2_RAT	52	52	3274.11	3.4713	Troponin T, cardiac muscle OS=Rattus norvegicus GN=Tnnt2 PE=1 SV=2	304247	311480	158179	148693	221530	526076	493741	472726	335383	448651	444477	276612	327265	252190	442685	217541	159483	200155	222017	154378	100100	92650.2	146156	117098	199824	135140	130339	136864	138292	215186	12	4	6	11	9	3	15	12	4	4	10	5	5	6
P82995|HS90A_RAT	3	3	179.36	3.72867	Heat shock protein HSP 90-alpha OS=Rattus norvegicus GN=Hsp90aa1 PE=1 SV=3	4296.6	4769.83	2579.11	2280.45	3576.62	4112.25	5693.62	5357.07	6230.1	4115.76	4186.32	2192.13	4032.55	3795.1	4044.61	2107.56	1903.68	979.941	2711.61	1604.4	1212.02	1585.64	866.618	1551.61	1625.37	2164.06	1516.88	1376.44	1712.15	1584.7	1	1	1	0	2	1	2	2	1	0	0	0	0	0
F1M978|F1M978_RAT	1	1	34.33	17.3813	Inositol-1-monophosphatase OS=Rattus norvegicus GN=Impa1 PE=1 SV=1	34.0901	36.4557	38.6589	1.902	47.6751	717.931	957.46	216.563	240.019	417.025	152.867	284.224	147.265	110.098	516.866	29.4842	17.3575	43.1505	20.0745	36.5851	40.0756	34.9274	43.7256	51.6345	31.2805	449.825	486.809	145.691	367.919	415.101	0	0	0	0	0	0	0	0	0	0	0	0	0	0
P10860|DHE3_RAT	4	4	155	6.68403	Glutamate dehydrogenase 1, mitochondrial OS=Rattus norvegicus GN=Glud1 PE=1 SV=2	1366.58	1552.04	949.054	546.074	1681.15	2914.37	2855.11	2418.55	3134.91	2325.42	1833.29	764.364	1989.3	2033.91	1865.81	320.809	711.827	497.732	1148.1	923.137	354.335	584.353	321.073	437.099	345.076	1011.29	677.033	494.892	874.063	864.353	1	1	0	0	1	0	3	1	0	0	3	0	0	0
A0A0G2JST3|A0A0G2JST3_RAT	7	7	299.08	10.2705	Keratin, type II cytoskeletal 1 OS=Rattus norvegicus GN=Krt1 PE=1 SV=1	2137.18	2516.12	3928.61	1224.58	2713.76	15286.4	15475.5	6206.86	14168.3	21879.4	19012.7	37898.3	6941.06	16739.4	7767.09	3952.66	5723.88	7161.49	3938.67	1835.93	2870.9	3620.11	4540.46	3826.2	3896.17	19735.1	21319.1	52316.6	11206.9	24011.2	0	0	0	0	0	1	1	0	0	2	1	0	0	0
A0A0G2JVL6|A0A0G2JVL6_RAT	4	4	126.48	6.66628	NADH dehydrogenase [ubiquinone] 1 alpha subcomplex subunit 8 OS=Rattus norvegicus GN=Ndufa8 PE=1 SV=1	2425.8	3692.94	3046.52	8854.51	7147.26	776.054	1640.55	1087.47	717.549	723.938	1342.61	3650.08	1794.75	2988.38	3209.16	1429.72	2144.69	2480.59	930.001	2218.16	4716.75	4581.86	3035.49	5271.04	4060.71	9972.69	5548.24	5596.18	6465.63	5385.75	0	1	0	1	1	0	0	0	0	0	0	0	0	0
P08934|KNG1_RAT	2	2	70.69	8.33157	Kininogen-1 OS=Rattus norvegicus GN=Kng1 PE=2 SV=1	289.573	297.854	189.772	336.125	242.993	842.763	794.627	454.18	327.803	643.438	517.983	381.847	269.462	261.816	238.626	130.367	43.922	76.7779	98.9396	17.6088	150.189	69.7591	172.858	200.23	182.965	339.603	514.901	333.188	426.887	319.828	0	0	0	0	0	0	1	0	0	0	1	0	0	0
E9PT65|E9PT65_RAT	1	1	124.23	6.10351	Radixin OS=Rattus norvegicus GN=Rdx PE=1 SV=2	1307.18	898.277	666.412	664.989	988.324	4731.66	2198.99	2220.31	1977.91	3029.8	2161.27	3462.94	3809.47	3575.17	7172.51	1607.88	1849.34	1738.44	818.173	368.189	743.539	943.944	1052.15	1708.36	1313.25	6346.82	5957.73	3496.09	6823.83	4995.04	1	0	0	0	0	0	0	1	0	0	0	0	1	0
G3V796|G3V796_RAT	10	10	479.86	4.09064	Acetyl-Coenzyme A dehydrogenase, medium chain OS=Rattus norvegicus GN=Acadm PE=1 SV=1	8890.15	9711.89	7462.48	5590.08	11915	7660.94	9993.65	11881.7	13267.8	9035.78	11886.4	4486.03	8799.68	8791.87	8350.67	3442.12	3752.61	2912.68	5663.68	1101.67	2475.79	3335.4	1948.37	2442.58	2470.65	3344.76	1661.1	2101.72	2151.43	4402.82	1	2	1	2	2	1	2	1	0	0	1	0	1	2
F1LN42|F1LN42_RAT	7	7	337.78	5.34135	Tensin 1 OS=Rattus norvegicus GN=Tns1 PE=1 SV=2	5680.4	4155.79	7003.16	3039.59	7863.26	20042.7	19526.6	24551.2	17062.7	11284.2	28627.7	17630.2	29442.5	21423.9	51056.4	7067.75	9421.84	17319.1	6000.5	5164.2	9330.74	11483.3	9276.58	10604.4	10386.1	18114.3	22845.3	17082.8	24115.9	48496.9	0	0	0	0	0	0	1	2	1	0	0	0	1	1
P04692|TPM1_RAT	75	75	4182.29	9.4179	Tropomyosin alpha-1 chain OS=Rattus norvegicus GN=Tpm1 PE=1 SV=3	853259	888738	254923	1.18121e+06	634629	1.37896e+06	1.31614e+06	1.35981e+06	961656	1.39219e+06	1.44537e+06	323671	1.20984e+06	668810	918374	252459	362484	145289	927543	139490	106792	89952.4	92058.4	216200	175484	113077	101097	97399.1	119191	339554	19	15	9	31	12	9	8	8	4	8	16	1	3	8
F1LWG8|F1LWG8_RAT	4	4	177.23	4.01742	Sarcalumenin OS=Rattus norvegicus GN=Srl PE=1 SV=3	2148.26	1728.57	2316.57	1287.72	1829.23	3087.83	2091.19	3397.35	3245.35	2748.52	4778.4	3617.34	5000.05	4820.21	5456.95	2001.63	1999.36	1453.89	1684.52	2685.53	1074.19	832.931	642.222	1854.81	1488.41	2680.38	1389.82	992.251	1558.62	1684.57	1	0	0	0	2	0	1	0	0	1	1	0	0	1
A0A096MK30|A0A096MK30_RAT	7	7	382.43	2.73137	Moesin OS=Rattus norvegicus GN=Msn PE=1 SV=1	4826.35	5771.43	6876.06	3411.91	4008.46	7828.97	9229.69	8747.15	9021.48	9512.91	11841	17482.1	10124.1	7133.23	12456.2	4100.93	4771.54	6879.09	4098	3304.5	3017.29	3894.59	4656.06	5293.06	4753.28	10535.2	10381.4	6576.18	9495.52	9630.86	1	1	0	0	1	1	0	0	2	2	2	0	0	1
P06761|GRP78_RAT	6	6	257.92	2.7976	78 kDa glucose-regulated protein OS=Rattus norvegicus GN=Hspa5 PE=1 SV=1	5754.74	6944.1	3989.73	3076.56	5922.41	7051.55	6216.25	6902.36	7124.54	5496.5	7062.77	5026.29	4533.16	3068.78	3765.31	2272.38	2832.18	1873.78	3626.94	1888.5	1978.14	2253.8	2091.07	2980.27	2417.91	3544.04	2241.54	2098.15	2342.69	2773.81	2	2	0	1	2	0	2	0	1	0	2	0	0	0
P15429|ENOB_RAT	16	16	692.48	3.80438	Beta-enolase OS=Rattus norvegicus GN=Eno3 PE=1 SV=3	22024.3	21471.6	35256.6	11432.9	27188.3	18042.2	12265.1	9651.27	15330.5	12503.7	11278.2	11707.5	9732.34	6169	7852.68	22541.6	24561.4	19913.2	17437.5	9732.13	29223.8	29053.1	32667.9	24821.9	28026.5	7905.36	6342.07	10751.6	7804.9	4992.88	3	0	2	2	3	0	1	1	1	2	4	1	0	1
G3V9U2|G3V9U2_RAT	43	43	2072.4	3.60973	3-ketoacyl-CoA thiolase, mitochondrial OS=Rattus norvegicus GN=Acaa2 PE=1 SV=3	212214	171614	132347	108206	192761	204947	263704	393991	292287	230486	385800	147190	185535	222021	195037	293319	146824	115088	223935	172095	58848.9	89170	70036.2	76260.2	89485.1	102227	73489.4	60987.5	89832.1	114237	3	3	7	7	7	1	8	6	2	2	8	4	2	3
P00406|COX2_RAT	3	3	123.65	12.948	Cytochrome c oxidase subunit 2 OS=Rattus norvegicus GN=Mtco2 PE=1 SV=3	7331.28	5825.37	3063.14	16224.9	8406.79	3170.49	3614.74	5300.79	5968.1	4300.67	9554.1	1537.88	8183.18	2686.45	3869.91	2508.76	2913.54	843.569	5777.74	3908.6	919.368	1303.31	992.673	932.02	1740.22	531.099	485.627	745.31	749.595	643.412	0	0	0	1	1	0	0	0	0	1	0	0	0	0
D3ZTN1|D3ZTN1_RAT	1	1	52.18	10.444	Tescalcin OS=Rattus norvegicus GN=Tesc PE=4 SV=1	152.289	122.003	48.2581	18.6316	281.131	412.671	246.135	416.183	394.939	274.793	392.257	451.55	266.042	272.835	192.468	31.9422	64.1443	30.7023	40.8022	37.4961	74.6763	32.8006	14.7832	22.5029	22.292	273.481	116.87	61.7201	113.617	174.573	0	0	0	0	0	0	0	1	0	0	0	0	0	0
B0K020|CISD1_RAT	4	4	250.43	3.13784	CDGSH iron-sulfur domain-containing protein 1 OS=Rattus norvegicus GN=Cisd1 PE=3 SV=1	1667.89	1849.3	1430.55	2831.87	1928.09	4064.8	3194.26	2122.64	2603.84	2682.58	3519.65	4468.39	2131.35	3185.32	2271.55	1395.91	855.187	1682.16	1103.79	725.364	664.743	1146.46	1348.11	1343.16	1526.62	3596.86	3831.6	2361.73	3777.61	4513.72	0	0	0	2	0	0	0	0	0	0	1	0	1	1
Q52KS1|Q52KS1_RAT	1	1	34.35	14.9069	ATP-dependent 6-phosphofructokinase OS=Rattus norvegicus GN=Pfkm PE=1 SV=1	82.7804	84.7892	11.6937	19.3561	141.886	368.369	451.069	335.812	281.011	219.711	308.467	423.458	366.245	547.569	731.936	30.7767	56.4853	30.2773	51.1533	147.914	53.5783	40.6628	26.041	29.4211	9.79822	595.509	313.629	88.7652	195.171	154.252	0	0	0	0	0	0	0	0	0	0	0	0	0	1
F7FHF3|F7FHF3_RAT	3	3	78.78	9.76867	Serpin family F member 2 OS=Rattus norvegicus GN=Serpinf2 PE=1 SV=1	6530.07	5654.98	6018.08	1431.44	7409.39	449.974	903.191	1137.18	921.798	865.683	1549.63	2119.45	649.456	765.414	683.509	2009.8	2428.53	2466.94	4809.63	618.116	11425.3	6726.91	10279.6	10143.1	2814.54	841.495	881.375	849.173	940.097	724.816	0	0	0	1	0	0	0	0	0	0	0	0	0	0
F1LXA0|F1LXA0_RAT	2	2	92.47	3.0302	NADH dehydrogenase [ubiquinone] 1 alpha subcomplex subunit 12 OS=Rattus norvegicus GN=Ndufa12 PE=1 SV=2	8857.48	8557.5	7247.75	5634	10287	26233.6	15366.3	12895.9	9588.68	10240.3	12142.8	14015.4	16926.6	21522.2	25222	8807.9	8306.03	11001.6	6723.35	7387.88	8915.93	9986.35	8884.02	8590.83	8658.2	27058.7	29060.9	15511	23920.6	27425.5	0	1	0	0	0	0	0	0	0	0	0	0	1	0
Q920L2|SDHA_RAT	9	9	483.16	6.17196	Succinate dehydrogenase [ubiquinone] flavoprotein subunit, mitochondrial OS=Rattus norvegicus GN=Sdha PE=1 SV=1	66140.3	89443.5	110538	75223.3	79094.1	34136.4	51768.8	48709	29151.4	35049.2	21836.2	28455.3	16757.3	18662.2	15471.6	19754.5	14021.2	5177.5	42931.3	16690	31123.1	12743.9	13190	12643.1	16384.8	18123.3	11002.3	9241.83	9748.25	20005.3	3	5	4	1	2	0	1	2	0	2	0	1	0	0
P12007|IVD_RAT	4	4	181.99	6.10851	Isovaleryl-CoA dehydrogenase, mitochondrial OS=Rattus norvegicus GN=Ivd PE=1 SV=2	4636.2	4716.34	2402.4	3595.71	3704.15	2750.98	2129.25	2576.42	1843.82	1808.47	2997.86	2030.07	2792.58	1942.4	1522.34	1395.88	1040.81	765.454	3705.78	877.062	1246.94	1354.19	1369.64	2471.77	1797.47	847.108	591.632	406.071	469.999	804.578	1	0	0	2	2	0	0	0	0	0	0	0	0	0
Q6AYH5|DCTN2_RAT	3	3	114.36	3.73739	Dynactin subunit 2 OS=Rattus norvegicus GN=Dctn2 PE=1 SV=1	3411.72	3837.97	3116.93	1503.6	3645.69	8523.62	7401.04	6350.71	5283.62	5216.93	9064.28	7258.13	12265.1	8631.72	11046.5	3500.23	3424.45	2977.17	3698.36	1026.58	2461.28	2926.82	2248.28	2655.96	2621.96	4826.6	4313.98	3736.15	5183.18	6473.51	1	0	0	0	0	0	2	0	0	1	0	0	0	0
A0A0G2JSM7|A0A0G2JSM7_RAT	2	2	74.1	9.22319	Adducin 1 (Alpha), isoform CRA_b OS=Rattus norvegicus GN=Add1 PE=1 SV=1	420.357	401.469	336.496	116.545	499.134	2051.88	1256.82	1465.09	1305.56	1088.9	1280.86	1888.17	1991.43	1616.31	5387.66	1348.82	1383.14	2395.39	2105.25	465.635	1060.63	1120.56	1743.06	862.219	1271.8	2791.29	4113.49	2187.08	3848.84	3421.26	0	0	0	0	0	0	0	0	0	0	0	0	0	0
F1M556|F1M556_RAT	1	1	50.04	5.40833	Uncharacterized protein OS=Rattus norvegicus GN=Timm8a1 PE=3 SV=3	207.047	159.957	197.55	137.934	189.159	636.012	353.687	248.246	393.395	269.291	374.75	674.93	203.225	509.023	879.11	198.974	418.889	153.68	219.591	425.381	252.833	228.051	269.549	159.658	189.944	897.394	1181.48	778.857	1107.98	856.608	0	0	0	0	0	0	0	0	0	0	0	0	0	0
A0A0G2JSP8|A0A0G2JSP8_RAT	49	49	2292.6	3.83999	Creatine kinase M-type OS=Rattus norvegicus GN=Ckm PE=1 SV=1	313041	349615	237980	124644	372202	367273	559925	529462	387099	537075	575492	289198	414961	365279	683719	166640	132445	83866.6	287915	93894.5	109816	121287	118469	121487	148952	182786	124493	99034.3	139548	245031	3	6	5	10	13	2	7	2	2	6	5	6	2	5
Q6IMX8|Q6IMX8_RAT	13	13	679.15	9.21861	Acyl-CoA thioesterase 2 OS=Rattus norvegicus GN=Acot2 PE=1 SV=1	26958.7	30481.5	7340.41	25028.6	25329.4	9849.53	33519.1	42984.1	36866.3	32122.7	62859.2	15002.5	62733.8	18800.6	19173.7	15588.2	17295.2	7773.39	27812.3	6528.79	4385.15	5400.27	3686.69	6563.41	5275.14	4844.3	3498.17	3473.65	3305.71	4248.74	2	2	0	4	3	0	0	3	2	2	1	0	0	1
F1LN90|F1LN90_RAT	1	1	21.87	12.924	Sulfotransferase OS=Rattus norvegicus GN=Chst3 PE=3 SV=2	40.8793	36.767	125.386	44.3402	19.302	277.157	1015.9	617.681	515.112	1020.66	393.023	458.489	181.109	478.811	539.73	97.2727	202.738	54.2107	95.9382	129.981	22.9516	115.281	18.5083	67.7765	42.906	248.241	57.8161	168.512	347.51	781.827	0	0	0	0	0	0	0	0	0	1	0	0	0	0
A0A0G2JSV6|A0A0G2JSV6_RAT	193	193	9980.79	2.75931	Globin c2 OS=Rattus norvegicus GN=Hba-a2 PE=1 SV=1	607610	540181	521127	407430	573122	1.12443e+06	870949	573102	527547	731416	880924	1.05759e+06	832756	681163	1.45578e+06	1.41961e+06	1.35606e+06	1.36054e+06	1.33453e+06	1.83998e+06	1.12872e+06	1.40239e+06	2.0808e+06	1.33581e+06	1.1648e+06	812907	1.52619e+06	1.40945e+06	1.3189e+06	1.47152e+06	15	13	10	26	15	10	21	11	12	17	17	8	4	12
A0A0H2UHR7|A0A0H2UHR7_RAT	10	10	513.75	3.60944	Filamin-C OS=Rattus norvegicus GN=Flnc PE=1 SV=1	8294.54	7318.66	6211.79	7180.07	10068.8	12708.9	14981.5	22904.9	31142.2	16969.9	17544.6	11855.1	15304.9	7388.03	9302.66	4357.45	8571.68	6122.04	3972.44	4323.45	8487.3	4912.02	6074.95	7354.84	5668.03	10053.2	11412.7	10499.8	8596.54	9179.48	2	0	0	1	2	0	3	2	1	0	0	0	0	1
A0A140TAJ3|A0A140TAJ3_RAT	2	2	95.81	5.05292	Far upstream element-binding protein 1 OS=Rattus norvegicus GN=Fubp1 PE=1 SV=1	332.568	288.655	308.549	35.151	378.609	1669.49	915.993	781.668	769.845	958.015	822.255	1347.97	632.691	1021.31	1340.5	248.113	376.835	302.641	212.409	148.338	292.55	359.544	329.172	278.586	314.776	1409.77	1658.51	888.498	1180.91	1372.17	0	0	0	0	0	0	0	0	0	0	0	0	0	0
M0RCN1|M0RCN1_RAT	1	1	58.59	11.7648	Ribosomal protein L36-like OS=Rattus norvegicus GN=LOC100361079 PE=4 SV=2	65.7755	106.454	103.504	168.655	112.086	564.627	216.506	68.7156	65.4537	137.894	562.847	622.133	413.812	791.962	1130.3	245.346	63.7614	270.465	186.963	78.0553	56.6728	361.08	274.235	114.954	277.09	1322.02	1691.4	843.893	1311.1	1378.42	0	0	0	0	0	0	0	0	0	0	0	0	0	0
A0A0G2JSH5|A0A0G2JSH5_RAT	67	67	2995.99	2.60062	Serum albumin OS=Rattus norvegicus GN=Alb PE=1 SV=1	221219	244861	124728	113543	208013	484406	339192	231928	274045	343717	302943	293133	378919	388039	553520	259313	209711	207468	198477	220802	122312	191801	179128	177016	216132	500003	501479	385258	565715	352707	10	6	9	6	5	6	8	4	5	4	5	3	0	4
D4ACV3|D4ACV3_RAT	8	8	343.26	6.12479	Histone H2A OS=Rattus norvegicus GN=Hist2h2ac PE=3 SV=2	26433.3	29934.1	34326.8	25669	39182.6	80174.4	100495	129156	180151	115925	187302	88078	227029	224010	226266	82845.5	105219	121958	64095	50854.9	73784.1	48487.8	81520.3	98394	55573.6	38831.2	54010.9	102040	123052	112675	0	0	0	1	0	0	1	0	4	1	0	0	1	3
A0A0G2K3K2|A0A0G2K3K2_RAT	2	2	63.51	8.7241	Actin, cytoplasmic 1 OS=Rattus norvegicus GN=Actb PE=1 SV=1	2759.06	3044.03	3893.48	1472.25	3354.45	597.385	997.272	1539.15	1039.01	690.478	277.058	2439.93	1771.51	1251.73	2211.22	4513.59	3370.28	2036.04	5206.1	2963.19	1188.71	1009.65	1634.47	1460.58	1447.01	274.578	522.62	447.181	430.391	398.706	0	0	0	1	1	0	0	0	0	0	0	0	0	0
Q5I0P2|GCSH_RAT	2	2	75.61	35.6393	Glycine cleavage system H protein, mitochondrial OS=Rattus norvegicus GN=Gcsh PE=2 SV=1	2796.65	3375.6	102.719	2457.65	1758.4	422.062	3297.98	1876.76	1026.93	1991.81	978.631	178.511	259.339	235.848	190.415	51.9829	100.166	44.4541	406.194	87.3196	39.5698	41.509	34.5776	109.377	69.3324	92.7162	75.2598	99.8401	125.721	152.802	0	1	0	0	0	0	2	1	1	0	0	0	0	0
P62963|PROF1_RAT	1	1	48.35	15.059	Profilin-1 OS=Rattus norvegicus GN=Pfn1 PE=1 SV=2	619.201	1171.26	555.882	1046.26	1817.69	109.626	237.667	84.634	162.063	220.904	415.707	214.009	376.109	214.677	82.1758	454.433	499.332	618.526	1254.56	206.79	384.171	675.917	117.122	408.812	160.505	86.6289	58.1049	96.0636	39.6712	65.5237	0	0	0	0	0	0	0	0	0	0	0	0	0	0
P00507|AATM_RAT	43	43	2393.6	3.27275	Aspartate aminotransferase, mitochondrial OS=Rattus norvegicus GN=Got2 PE=1 SV=2	162661	150257	73549.1	301173	154645	291502	273572	240534	272555	239123	294815	214746	294031	282415	267050	107908	119583	99490	140774	259003	88555.9	94702.5	62309.2	82870.1	84993.4	167847	122597	130810	135818	135595	4	7	3	17	5	1	8	6	5	5	8	7	1	6
P04785|PDIA1_RAT	3	3	113.09	11.3372	Protein disulfide-isomerase OS=Rattus norvegicus GN=P4hb PE=1 SV=2	2048.85	1921.79	1405.77	1106.01	2085.46	2486.39	2285.52	2443.65	2478.54	2210.18	1845.74	409.575	2661.81	1101.02	716.445	948.03	1214.37	383.77	1902.94	3720.44	381.758	311.341	177.242	1044.63	693.928	332.383	148.44	119.226	178.17	271.8	0	1	0	1	0	0	2	1	1	0	1	0	0	0
A0A0G2JSG6|A0A0G2JSG6_RAT	7	7	313.91	2.91211	Adenylate kinase 2, mitochondrial OS=Rattus norvegicus GN=Ak2 PE=1 SV=1	5902.9	6718.59	5616.15	7457.44	5692.71	11230	6605.7	8040.88	8703.11	6767.94	9784.33	7872.64	10878.6	9201.71	8213.91	4126.7	7298.21	3678.54	7412.68	3223.3	2348.04	3600.23	2530.6	4443.12	2857.39	8787.21	5386.58	7626.3	8224.1	5162	0	2	1	2	1	2	0	1	0	1	1	0	0	0
P15999|ATPA_RAT	86	86	4195.41	2.74801	ATP synthase subunit alpha, mitochondrial OS=Rattus norvegicus GN=Atp5a1 PE=1 SV=2	967443	970261	550720	563410	1.0194e+06	909420	955819	793822	798716	679159	744075	630274	955872	905581	1.01439e+06	419855	413457	290978	812429	217886	389656	352478	218431	296628	289451	541365	301454	262243	302436	394675	14	17	9	25	25	3	11	10	6	9	7	4	4	9
Q6P9T8|TBB4B_RAT	5	5	284.18	4.42766	Tubulin beta-4B chain OS=Rattus norvegicus GN=Tubb4b PE=1 SV=1	16429.5	17962.3	10281.8	12117.8	23353.3	14026.3	15732.2	21263.8	33869.6	8913.54	17183.3	6634.49	14758.4	6696.59	7650.34	6235.4	6289.59	5049.24	8569.61	2714.57	4491.85	4906.3	3455.07	6246.27	4143.84	7491.2	3440.16	2981.73	3189.39	4083.73	1	1	0	2	1	1	1	1	0	1	1	0	1	1
Q6P6V0|G6PI_RAT	6	6	292.57	12.6306	Glucose-6-phosphate isomerase OS=Rattus norvegicus GN=Gpi PE=1 SV=1	8166.78	7072.04	9796.69	10380.3	9741.2	1688.34	2003.56	2934.45	3705.81	1984.52	6125.43	4043.55	1678.59	659.691	327.812	5362.98	5267.62	4391.83	5302.18	1526.03	6829.92	10173	5937.25	5525.71	5457.12	769.269	452.289	1399.98	550.293	403.385	0	1	0	1	2	0	1	0	0	0	2	0	0	0
A0A0G2JUA5|A0A0G2JUA5_RAT	112	112	5601.84	2.20266	AHNAK nucleoprotein OS=Rattus norvegicus GN=Ahnak PE=1 SV=1	98686.8	132360	76061.2	68754	90864	158524	156597	124617	134358	155956	140787	169894	142648	144809	249758	116760	96351.5	117179	85375.5	82730.9	49566.5	76150.6	87288.3	77022.5	101663	138845	174293	141249	186108	222265	4	6	5	10	6	2	16	10	10	6	11	6	5	11
A0A0G2K7W6|A0A0G2K7W6_RAT	2	2	56.61	11.6173	Uncharacterized protein OS=Rattus norvegicus GN=RGD1562402 PE=3 SV=1	781.644	440.061	170.131	1394.8	327.597	222.128	740.284	1164.58	691.227	659.889	620.627	161.67	385.171	336.103	163.239	127.675	208.71	111.448	364.996	52.5237	111.961	61.7848	105.696	117.517	69.2412	49.979	37.0355	42.2204	41.6021	128.552	1	0	0	1	0	0	1	0	0	0	0	0	0	0
Q9ER34|ACON_RAT	46	46	2609.87	6.5056	Aconitate hydratase, mitochondrial OS=Rattus norvegicus GN=Aco2 PE=1 SV=2	773693	817292	389067	250401	817732	228038	619673	430105	324349	313284	331849	148013	277556	230384	210291	197023	168473	91865.3	497889	160629	135242	153085	86014.9	121436	147887	121703	68975.9	62013.8	76222.3	139632	11	7	9	14	7	2	4	4	1	5	4	2	3	3
G3V741|G3V741_RAT	2	2	100.26	33.6582	Phosphate carrier protein, mitochondrial OS=Rattus norvegicus GN=Slc25a3 PE=1 SV=1	2061.46	2540.52	408.798	25672.6	1342.09	170.299	200.872	258.762	276.676	193.821	108.203	174.477	136.478	132.735	399.596	4002.66	802.437	1957.79	1704.63	438.374	888.858	3120.12	2289.6	2467.95	3235.4	155.429	116.52	294.035	342.123	330.296	0	1	0	1	0	0	0	0	0	0	0	0	0	0
F1LM47|F1LM47_RAT	3	3	103.98	3.10291	Succinate--CoA ligase [ADP-forming] subunit beta, mitochondrial OS=Rattus norvegicus GN=Sucla2 PE=1 SV=1	4745.41	4939.54	2754.48	4016.12	5528.45	3511.14	2553.11	4064.8	4084.61	2879.49	5662.99	3337.59	4481.2	2733.24	3456.73	2271.18	1996.4	1242.59	3313.47	717.166	1354.87	1335.59	997.02	1819.04	1578.45	1730.2	1889.87	1424.17	1572.52	1513.68	0	0	0	1	2	0	0	0	0	0	0	0	0	0
P27605|HPRT_RAT	3	3	126.08	7.12164	Hypoxanthine-guanine phosphoribosyltransferase OS=Rattus norvegicus GN=Hprt1 PE=1 SV=1	1936.04	1781.22	739.744	6020.53	2253.02	2827.16	4084.23	3291.32	4425.29	4122.85	3324.65	2617.18	2749.81	1542.81	2348.35	690.618	1508.84	565.125	1788.92	226.991	354.082	559.268	475.337	754.514	489.736	4198.6	2200.28	3533.81	1843.34	4638.07	0	0	0	0	0	1	0	0	0	0	0	0	0	1
P04276|VTDB_RAT	3	3	134.79	4.59164	Vitamin D-binding protein OS=Rattus norvegicus GN=Gc PE=1 SV=3	1564.6	702.633	683.504	1102.6	515.422	828.286	905.965	676.522	582.334	667.763	481.251	415.872	1264.52	1101.34	997.379	426.874	796.489	626.73	272.406	285.337	1816.82	1394.08	2377.32	1528.78	1508.48	1524.89	1858.14	2816.45	3092.99	1763.43	1	0	0	0	0	0	0	0	0	0	0	0	0	0
P07943|ALDR_RAT	5	5	243.35	5.11176	Aldose reductase OS=Rattus norvegicus GN=Akr1b1 PE=1 SV=3	9052.71	11642.3	2817.76	23129.4	14414.5	4753.55	13839.5	16317.8	20099.4	11307.8	17420.3	10025.7	12695.9	8490.92	8508.57	2938.1	2878.06	1279.69	5032.66	3061.2	2589.53	2625.27	2157.39	2867.07	2734.35	4161.15	3179.01	3846.43	3703.06	4468.05	1	2	0	1	0	0	1	1	0	1	1	1	0	0
P32551|QCR2_RAT	6	6	291.32	5.28422	Cytochrome b-c1 complex subunit 2, mitochondrial OS=Rattus norvegicus GN=Uqcrc2 PE=1 SV=2	27891.9	30656	41591.2	44185.8	22794	121609	44070.8	44583.4	69264	52269	93702.4	143213	196834	112788	156604	63105.2	66210.3	53850.9	24399.4	37470.7	20626.4	27057.1	22965.3	32296.4	30119	90545.6	80933.8	42897	60016.6	24588.5	0	1	0	2	0	0	1	0	0	0	0	1	1	0
D4A5G8|D4A5G8_RAT	14	14	688.83	6.15262	Pyruvate dehydrogenase E1 component subunit alpha OS=Rattus norvegicus GN=Pdha1l1 PE=1 SV=3	126796	149437	67912.7	202920	137810	39863.3	67873.5	63097.9	46868.1	66988.1	66034	27230.6	45598.2	41288.5	35626.5	31982.3	22705.1	12795.7	118162	30868.1	20358.7	24270.9	18409.7	23278.7	29305.5	21032.9	17466.5	18256.3	17292.9	37265.7	3	4	0	6	5	0	0	1	3	3	2	0	1	0
Q5XFX0|TAGL2_RAT	3	3	139.61	6.13248	Transgelin-2 OS=Rattus norvegicus GN=Tagln2 PE=1 SV=1	992.048	1421.71	293.945	2163.03	1056.5	1046.75	1102.17	1488.6	1225.25	989.094	2002.94	752.38	1109.34	607.284	366.274	198.439	142.988	173.87	293.38	157.854	313.053	217.237	449.328	348.721	326.819	282.036	533.499	537.636	761.647	423.758	0	1	0	0	0	0	0	0	0	0	1	0	0	0
P46462|TERA_RAT	21	21	905.53	4.22108	Transitional endoplasmic reticulum ATPase OS=Rattus norvegicus GN=Vcp PE=1 SV=3	30310	36702	14505.4	24403.7	31993.1	12675.6	26209	17739.5	17487.6	16261.6	10368.4	7071.27	9512.62	5415.24	4841.91	14251.2	13396.9	14884.8	35879	10750.9	12161.5	29889.2	13472.1	12225.8	22193.7	5250.27	4208.69	7039.37	5529.73	10644.6	5	4	0	6	4	3	2	2	2	4	3	0	1	2
B2GV06|SCOT1_RAT	3	3	151.85	4.32403	Succinyl-CoA:3-ketoacid coenzyme A transferase 1, mitochondrial OS=Rattus norvegicus GN=Oxct1 PE=1 SV=1	1685.05	2233.69	1116.42	1329.76	1435.62	3092.8	1761.52	2311.11	2791.12	1794.37	3719.43	539.927	1862.46	1485.68	830.326	428.276	624.312	343.973	731.902	589.123	442.275	598.079	545.236	756.68	613.831	1217.42	1109.32	891.983	1284.94	855.115	0	0	0	1	3	1	1	1	1	1	0	0	0	0
Q9QZ76|MYG_RAT	72	72	4058.25	6.60205	Myoglobin OS=Rattus norvegicus GN=Mb PE=1 SV=3	633237	562923	459903	54070.3	543614	1.12786e+06	1.68034e+06	1.20269e+06	1.35648e+06	2.15238e+06	1.51033e+06	2.82831e+06	1.18891e+06	1.75976e+06	2.16014e+06	485618	524941	483982	553597	233316	265920	291884	266767	343923	262495	696155	621748	698902	577333	1.53006e+06	14	8	8	7	5	6	17	12	8	17	14	15	6	14
F1LTF8|F1LTF8_RAT	2	2	54.05	7.07098	Laminin subunit alpha 4 OS=Rattus norvegicus GN=Lama4 PE=1 SV=3	168.619	143.127	60.5282	153.194	110.394	64.2299	110.332	59.9999	34.2412	248.357	310.051	103.271	642.546	619.586	1369.76	325.406	257.883	484.465	268.817	196.842	845.485	607.549	754.227	1026.95	422.616	417.416	385.821	768.985	689.652	1133.91	0	0	0	0	0	0	0	0	0	0	0	0	0	0
G3V7N5|G3V7N5_RAT	5	5	186.67	5.91818	Carnitine O-palmitoyltransferase 2, mitochondrial OS=Rattus norvegicus GN=Cpt2 PE=1 SV=1	10988	10244.3	7023.3	2788.08	9912.27	25268	16853.1	18058.1	17611.7	17948	37034.2	14580.2	35175.2	24236.1	39982.1	13843.5	7861.9	12764	15088.6	3626.87	3054.89	4728.67	4253.86	6123.94	7354.52	16548.4	8744.06	8265.76	13712.3	13758.6	0	2	0	0	0	0	0	0	0	0	1	0	1	3
G3V8L9|G3V8L9_RAT	5	5	223.11	2.00032	Polymerase I and transcript release factor (Predicted) OS=Rattus norvegicus GN=Ptrf PE=1 SV=1	3534.23	3979.02	2909.52	5673.33	4509.81	3334.32	5060.13	4310.63	4275.67	3367.62	5269.46	4049.01	4422.2	3770.48	4309.77	2644.19	2397.91	2092.42	3170.05	3476.4	2538.58	3182.38	2704.76	2832.72	2390.72	2897.23	2164.2	1632.01	1684.46	2530.83	1	0	2	0	0	1	0	0	1	0	1	0	0	0
Q64536|PDK2_RAT	1	1	49.05	4.48425	[Pyruvate dehydrogenase (acetyl-transferring)] kinase isozyme 2, mitochondrial OS=Rattus norvegicus GN=Pdk2 PE=1 SV=1	319.637	354.994	340.755	334.785	477.104	576.293	372.483	589.638	516.638	362.549	1196.98	408.348	268.376	195.52	112.923	140.108	107.883	89.522	173.207	49.1654	69.3825	81.9613	119.46	190.474	77.853	184.306	103.391	114.047	133.504	103.303	0	0	0	0	0	0	0	0	0	0	1	0	0	0
P14408-2|FUMH_RAT	14	14	711.84	5.60114	Isoform Cytoplasmic of Fumarate hydratase, mitochondrial OS=Rattus norvegicus GN=Fh	90527.4	76581.9	58496.7	51934.5	93656.5	17461.1	95039.6	53654.5	31298.6	37933.6	14937.3	7218	14761.4	15529.1	27369.5	23855	20650.5	15769.6	60431.1	34871.7	27205.4	21899	17718.2	11266.2	20561.4	12358.6	9748.61	10210.2	9901.53	24052.8	1	0	1	5	3	0	1	0	0	0	2	0	1	2
A0A0G2K911|A0A0G2K911_RAT	3	3	168.19	4.34263	NSFL1 cofactor p47 OS=Rattus norvegicus GN=Nsfl1c PE=1 SV=1	2180.58	1640.9	1648.29	3039.59	1485.88	2295.69	2732.88	2510.57	3483.1	2233.81	4514.83	1801.47	2544.73	3543.9	3633.61	1243.78	724.631	628.287	1742.02	194.863	451.609	718.774	599.872	950.014	973.013	2264.74	1987.88	1203.6	1832.62	1850.65	0	0	0	0	1	0	0	0	0	0	2	0	1	0
Q5U2U8|Q5U2U8_RAT	8	8	370.71	3.12411	Bcl2-associated athanogene 3 OS=Rattus norvegicus GN=Bag3 PE=1 SV=1	5889.97	5441.33	9448.22	1134.98	3677.36	18770.4	10267.2	10669.5	12578.5	13980.2	22575.4	20502.6	9863.28	13142.4	12596.6	6433.19	4403.83	5384.85	4802.66	9204.97	5143.62	5499.8	5889.65	4289.12	4362.64	14166.5	17106.5	11663.6	13482	16232.9	1	0	1	0	1	0	1	1	3	1	0	0	0	2
P29117|PPIF_RAT	2	2	83.04	3.42391	Peptidyl-prolyl cis-trans isomerase F, mitochondrial OS=Rattus norvegicus GN=Ppif PE=1 SV=2	2625.45	2325.95	1316.56	3810.31	3351.73	1524.51	2090.71	2003.42	2760.35	1071.94	2154.32	1425.81	3197.12	1424.59	1056.54	2629.06	2446.75	2338.08	3287	3000.57	1674.96	1805.72	1233.55	1554.31	1496.45	766.975	759.14	896.008	905.949	673.633	0	0	0	1	0	0	0	0	0	0	0	0	0	0
A0A0G2KAM3|A0A0G2KAM3_RAT	9	9	386.4	5.05332	Pyruvate dehydrogenase E1 component subunit beta, mitochondrial OS=Rattus norvegicus GN=Pdhb PE=1 SV=1	70833.6	64806.9	35736.1	102953	60084.5	45640.7	59635.2	97732.1	107972	58256	87350.3	22882.4	97714.7	59854	58735.9	18077	23269.2	12300.4	58294	5440.02	14147.9	14157	9377.06	18510.6	16875.4	21441.3	12218.1	13895.7	16783.9	30866.6	1	2	1	4	1	0	0	0	1	1	1	1	1	1
P04642|LDHA_RAT	3	3	98.79	7.79011	L-lactate dehydrogenase A chain OS=Rattus norvegicus GN=Ldha PE=1 SV=1	2434.17	2900.45	2353.57	3225.62	3031.96	344.63	1359.56	943.708	803.174	1196.28	369.005	203.649	216.196	726.646	274.691	1018.8	470.611	180.544	874.937	714.947	518.72	1234.39	1287.92	481.781	1872.12	319.512	287.597	278.299	265.902	998.421	0	1	0	2	1	0	0	0	0	0	0	0	0	0
P47942|DPYL2_RAT	3	3	190.19	3.24176	Dihydropyrimidinase-related protein 2 OS=Rattus norvegicus GN=Dpysl2 PE=1 SV=1	2222.19	3454.18	1969.68	611.664	2498.68	9066.9	5334.7	4943.3	4887.28	5349.05	3655.95	6539.69	5520.66	6589.73	8111.29	3441.88	3010.23	3111.54	2543.36	1511.56	1517.31	1765.14	1585.77	2223.16	2291.58	4114.24	3461.13	2934.49	4484.63	3367.46	2	2	0	0	1	0	1	2	2	1	1	0	0	1
P11884|ALDH2_RAT	9	9	421.96	2.81932	Aldehyde dehydrogenase, mitochondrial OS=Rattus norvegicus GN=Aldh2 PE=1 SV=1	13880.6	14539.4	14659.3	10089.1	13224	9687.07	15263.8	21322	18857.4	14068.6	19078.9	13362.3	15251.6	12650	9994.63	4861.91	7935.77	6077.19	6756.82	2459.84	8895.54	6719.68	5739.99	8623.56	4197.99	13392.2	8018.13	7336.12	9082.01	7168.69	3	2	1	2	3	0	2	0	1	1	0	1	0	1
P11517|HBB2_RAT	120	120	5761.45	3.4274	Hemoglobin subunit beta-2 OS=Rattus norvegicus PE=1 SV=2	252871	254471	252236	139977	252686	651246	350405	341653	270012	370356	385292	616258	396601	295822	450028	665848	658683	638204	605855	375095	1.02294e+06	763687	1.04103e+06	685652	435882	453436	793629	959313	626815	470178	8	9	2	10	9	6	7	6	2	9	13	6	3	8
Q66H98|CAVN2_RAT	4	4	230.34	6.61321	Caveolae-associated protein 2 OS=Rattus norvegicus GN=Cavin2 PE=1 SV=3	1371.83	1329.25	2580.86	4276.81	1380.96	1008.38	663.529	836.45	1060.45	519.722	985.865	1632.46	1369.01	566.444	615.954	5457.45	5153.46	11110.4	982.964	2336.99	6299.94	6402.8	6393.67	3302.91	4638.97	866.792	906.246	2182.87	1251.5	755.633	0	2	0	0	1	0	0	0	0	0	0	0	1	0
B0BNN3|CAH1_RAT	4	4	235.68	5.47055	Carbonic anhydrase 1 OS=Rattus norvegicus GN=Ca1 PE=1 SV=1	12930.1	9423.4	2743.47	9753.14	11300.6	34502.9	54153.6	35548.3	25308.5	30293.5	25511.7	26310.8	35566.2	24563.1	52199.6	7435.22	8062.53	6083.74	21024.8	668.934	6139.21	5970.48	6374.76	8831.55	5552.09	31687.8	33698.9	24503.3	32493.1	40523.3	0	0	0	0	0	0	1	1	0	0	1	0	0	1
P63018|HSP7C_RAT	32	32	1559.1	2.9326	Heat shock cognate 71 kDa protein OS=Rattus norvegicus GN=Hspa8 PE=1 SV=1	71547.2	80840.2	31480.6	34875.1	76305.6	92674.4	96505.9	83709.8	91573.8	74512.4	83645.1	50774.7	85749.6	73373.3	77971.8	38887.1	43416.7	30185.6	58194.5	21899.2	18458.9	27598.1	31480.8	39310	32840.7	53127.5	48177.4	38665.3	48163.6	41934.5	4	6	2	2	4	2	9	6	5	3	6	0	0	6
A0A0G2JV65|A0A0G2JV65_RAT	1	1	39.59	3.593	14-3-3 protein zeta/delta OS=Rattus norvegicus GN=Ywhaz PE=1 SV=1	655.849	997.297	569.318	1673.69	871.709	1277.75	743.572	1119.32	1294.58	900.709	775.702	508.615	930.621	656.319	507.325	577.221	844.282	421.721	811.299	336.432	515.439	544.944	387.973	514.287	255.718	318.097	288.606	379.778	322.007	176.604	2	0	0	1	1	0	0	0	0	0	0	0	0	0
Q920A6|RISC_RAT	1	1	20.32	10.2035	Retinoid-inducible serine carboxypeptidase OS=Rattus norvegicus GN=Scpep1 PE=2 SV=1	198.507	182.53	80.0344	9.62434	210.075	435.969	941.971	1091.01	1018.8	1015.24	279.02	1632.34	1136.55	840.078	2143.03	99.5006	235	221.88	375.972	55.5163	169.007	533.678	209.721	211.368	102.982	587.845	1879.88	1221.59	1366.05	1890.88	0	0	0	0	0	0	0	0	0	0	0	1	0	0
G3V734|G3V734_RAT	12	12	601.18	5.68082	2,4-dienoyl CoA reductase 1, mitochondrial, isoform CRA_a OS=Rattus norvegicus GN=Decr1 PE=1 SV=1	57418.6	67926.2	116573	21719.7	50760.7	194263	102567	216326	234408	165725	473004	213313	495624	265744	338353	274743	401614	469387	140543	140545	126718	88374.5	168323	203100	84567.3	118867	155498	220968	150147	102934	0	1	0	1	1	0	1	0	1	1	1	0	1	3
P62074|TIM10_RAT	1	1	58.5	14.3685	Mitochondrial import inner membrane translocase subunit Tim10 OS=Rattus norvegicus GN=Timm10 PE=3 SV=1	619.672	916.294	318.642	21.0178	410.294	923.373	546.665	747.954	570.867	752.49	51.2951	35.2474	54.0282	53.4931	52.4028	198.34	129.792	323.238	86.2466	210.657	251.017	382.516	599.927	1130.14	598.486	814.688	417.023	476.091	672.241	516.053	0	0	1	0	0	0	0	0	0	1	0	0	0	0
P19804|NDKB_RAT	6	6	213.35	5.24872	Nucleoside diphosphate kinase B OS=Rattus norvegicus GN=Nme2 PE=1 SV=1	2739.32	3162.86	1561.4	9937.02	2435.61	3495.8	3368.12	3701.59	4217.73	3079.11	4742.68	6586.74	2191.08	1974.41	1765.69	996.134	894.636	714.945	913.346	260.191	1286.74	1550.58	1612.24	1270.08	1261.94	1898.12	1923.89	2567.1	2739.43	2164.41	1	0	0	1	1	1	1	1	0	0	1	0	0	0
D3ZFQ8|D3ZFQ8_RAT	4	4	256.06	5.70972	Cytochrome c-1 OS=Rattus norvegicus GN=Cyc1 PE=1 SV=3	24885.4	21560.5	12399.7	2575.34	27749.8	39128.6	37538.9	39605.5	40134.3	29960.2	44511.4	40591	60746.5	36367.2	39072	15160.7	14072.6	15790.2	25446.1	29806.4	9000.53	7623	5110.67	9897.86	7124.36	25078.9	15230.1	19796.3	20584.7	19417.1	0	0	0	0	0	0	0	0	1	1	1	0	0	1
Q5EBC0|Q5EBC0_RAT	1	1	23.73	12.1907	Inter alpha-trypsin inhibitor, heavy chain 4 OS=Rattus norvegicus GN=Itih4 PE=1 SV=1	303.775	512.114	109.281	182.01	208.159	3631.32	841.092	1385.52	1545.15	1317.2	4092.36	1223.29	4272.66	2449.26	3997.31	1253.82	737.602	664.629	151.331	285.297	471.755	436.507	839.04	385.626	512.704	354.314	205.23	1247.21	1639.52	394.504	0	0	0	0	0	1	0	0	0	0	0	0	0	0
Q62785|HAP28_RAT	2	2	113.65	4.39248	28 kDa heat- and acid-stable phosphoprotein OS=Rattus norvegicus GN=Pdap1 PE=1 SV=1	703.231	738.643	382.068	270.815	458.542	1162.91	1591.73	1272.9	1078.13	1246.39	1075.55	2267.34	1400.68	1750.81	2366.65	653.265	455.917	395.481	471.187	41.4741	350.677	496.736	539.798	578.817	614.652	1323.94	1604.2	1498.52	2452.31	1661.02	0	0	0	0	0	0	1	0	0	1	0	0	0	0
B2RYW9|FAHD2_RAT	1	1	35.81	3.55523	Fumarylacetoacetate hydrolase domain-containing protein 2 OS=Rattus norvegicus GN=Fahd2 PE=1 SV=1	290.932	353.033	147.029	93.4408	362.482	573.15	669.081	536.849	627.856	470.271	611.439	341.623	548.265	715.699	755.202	247.72	314.866	236.414	218.551	78.3104	124.273	219.763	180.797	174.078	137.105	265.969	249.651	368.836	427.877	265.301	0	0	0	0	0	0	0	1	0	1	1	0	0	0
P29266|3HIDH_RAT	13	13	532.09	3.69827	3-hydroxyisobutyrate dehydrogenase, mitochondrial OS=Rattus norvegicus GN=Hibadh PE=1 SV=3	43686.9	52807.3	26824.3	22262.8	46332.6	24922.1	23323.4	24176.8	22934.6	24732.4	21011.3	10965	23176	21482.8	16677.1	18745.9	20628.1	10030	29056.1	16716.1	11355	21989.5	23161.2	22100.5	20382.8	13382.3	7562.76	9251.79	9695.15	12000.9	1	4	0	2	0	2	2	2	1	0	0	0	0	1
P04636|MDHM_RAT	48	48	2567.76	2.78094	Malate dehydrogenase, mitochondrial OS=Rattus norvegicus GN=Mdh2 PE=1 SV=2	460383	534228	238433	176762	455145	514028	508195	529150	587580	417102	634309	350820	705187	612530	453555	521550	574051	375904	418264	500193	317877	489233	338387	360130	400503	190993	147589	209022	184823	258751	7	6	2	11	11	7	5	1	4	4	4	0	2	10
Q99NA5|IDH3A_RAT	8	8	377.04	2.54674	Isocitrate dehydrogenase [NAD] subunit alpha, mitochondrial OS=Rattus norvegicus GN=Idh3a PE=1 SV=1	9628.27	11953.6	6655.42	6051.08	8560.27	8782.96	12642.2	8791	9805.81	14189.4	16612.2	8912.37	7577.13	8612.32	11572.7	6356.3	3658.57	3803.53	4831.93	2636.21	4332.42	4825.14	4388.66	5816.99	4998.44	10124.8	4003.28	4462.93	6140.47	7506.34	0	1	0	1	1	1	0	0	0	0	0	0	0	2
P04638|APOA2_RAT	2	2	100.57	3.83251	Apolipoprotein A-II OS=Rattus norvegicus GN=Apoa2 PE=2 SV=1	6068.77	5805.85	4661.35	9093.02	6480.86	15393.4	14397.5	7723.75	10817.1	11321	8042.7	14758.8	9814.81	7092.79	10788.3	9351.96	13900.5	8240.01	5589.68	4363.74	16275.1	17838.9	16063.1	22858.2	10935.9	18728.6	28500.6	29175.2	35740.7	10916.1	1	1	0	1	1	0	0	1	0	0	0	0	1	1
M0R601|M0R601_RAT	2	2	71.27	42.6115	Uncharacterized protein OS=Rattus norvegicus GN=LOC100361879 PE=4 SV=2	128.038	89.1232	387.369	4.12064	62.0484	9.40192	37.058	117.578	132.501	294.343	338.568	673.988	87.539	42.9106	65.7769	111.537	36.8184	96.5562	39.8294	20.4733	164.308	542.864	943.846	322.536	445.751	2308.62	2329.24	1753.01	4123.06	2491.7	0	0	0	0	0	0	0	0	0	0	0	1	0	0
P62243|RS8_RAT	2	2	85.52	2.43602	40S ribosomal protein S8 OS=Rattus norvegicus GN=Rps8 PE=1 SV=2	1555.64	2368.61	1424.13	760.845	1645.5	2829.53	2617.54	2113.58	2236.47	1871.33	2099.55	2248.57	2830.04	3668.28	3732.35	1276.15	1630.4	1401.22	1143.28	1425.19	809.803	1004.71	1649.55	1356.51	1164.09	1743.79	2180.62	2158.65	2297.92	1991.34	1	1	0	0	0	0	0	2	0	0	1	0	1	0
Q6IG02|K22E_RAT	4	4	146.25	15.8829	Keratin, type II cytoskeletal 2 epidermal OS=Rattus norvegicus GN=Krt2 PE=3 SV=1	281.628	194.54	475.383	106.837	542.293	1317.58	3556.15	2560.4	2064.72	3531.46	5835.31	14684.2	1825.21	1966.59	1112.14	306.836	212.786	220.464	1709.46	18.5719	950.894	442.718	1432.57	1331.54	918.211	3152.64	2015.1	9751.1	2160.85	6014.64	0	0	0	0	0	0	0	0	0	0	3	0	0	0
P62986|RL40_RAT	5	5	234.71	3.62574	Ubiquitin-60S ribosomal protein L40 OS=Rattus norvegicus GN=Uba52 PE=1 SV=2	3213.49	2768.15	2826.62	3048.82	2761.42	3411.49	5174.39	3846.91	4181.12	4015.06	6620.21	7382.83	4556.71	5674.5	6024.89	1952.33	1347.93	2963.82	1847.07	234.508	1699.77	1679.28	2146.47	1926.88	1613.66	6714.31	3415.07	6810.63	4052.41	4949.94	0	0	0	0	0	0	0	1	0	0	1	0	0	0
Q6P3V9|Q6P3V9_RAT	7	7	295.14	2.75278	60S ribosomal protein L4 OS=Rattus norvegicus GN=Rpl4 PE=1 SV=1	5683.89	5978.54	4763.07	4287.34	6621.31	9029.73	8759.54	11519.1	10428	9542.05	4831.42	2273.79	3947.91	3771.84	3076.36	10612.8	8573.66	6288.41	4683.78	7056.99	5822.72	8395.51	9881.71	7185.21	8473.12	3142.37	3638.33	8094.29	4476.07	7156	2	1	0	1	0	0	0	0	0	0	0	0	0	1
P02401|RLA2_RAT	5	5	209.34	2.72976	60S acidic ribosomal protein P2 OS=Rattus norvegicus GN=Rplp2 PE=1 SV=2	6337.71	5487.33	3012.43	7067.31	6623.41	7589.14	9214.64	10057.5	11297.7	6008.52	8766.29	9262.04	11035.4	5737.92	13029	4378.3	4827.95	3849.91	5884.47	3202.84	3598	3406.65	2394.54	3707.09	4415.64	5294.78	6781.65	3407.64	6672.32	6741.59	0	0	0	1	0	0	1	0	0	0	0	0	0	0
P41499-2|PTN11_RAT	1	1	52.42	8.38943	Isoform 2 of Tyrosine-protein phosphatase non-receptor type 11 OS=Rattus norvegicus GN=Ptpn11	106.353	159.049	178.17	1100.36	138.453	176.543	144.136	126.653	138.726	137.734	50.0766	37.2347	39.9858	42.5908	30.6479	66.0057	82.2822	60.5672	122.873	133.825	137.387	96.0393	118.29	88.2211	164.427	166.268	181.773	148.069	183.932	142.07	0	0	0	1	0	0	0	0	0	0	0	0	0	0
F1LPQ6|F1LPQ6_RAT	5	5	214.09	4.87999	Uncharacterized protein OS=Rattus norvegicus GN=Ighm PE=4 SV=2	9645.36	12232.7	5988.49	14722.3	4130.69	26414.7	24748.9	22090	18473.3	38029.6	14802.6	25602.3	12828.3	11356.1	48733.5	5305.42	7013.02	13321.1	7137.51	2692.82	4969.1	2752.18	5819.69	7610.12	5438.41	18953.5	18413.5	7537.57	15273.3	22490.7	2	1	0	1	0	0	0	0	0	0	0	0	0	0
P35434|ATPD_RAT	13	13	582.43	2.8846	ATP synthase subunit delta, mitochondrial OS=Rattus norvegicus GN=Atp5d PE=1 SV=2	61347.7	64643.7	38607.3	33429.3	61510.7	123883	95378	113115	92562.2	94455.2	120593	74698.9	153765	95563.9	173496	50932.8	65377.6	27279.9	44249.3	26442.3	88030.1	72186.6	54456.9	41911.2	33683	85858.2	57936	58622	49232.2	57556.8	4	1	1	1	4	0	2	0	2	1	1	0	0	0
P02600-2|MYL1_RAT	2	2	65.25	24.6197	Isoform MLC3 of Myosin light chain 1/3, skeletal muscle isoform OS=Rattus norvegicus GN=Myl1	58.8841	127.917	262.975	43.0375	113.735	21.2544	62.6942	146.914	135.529	76.6453	2844.32	310.282	433.223	1559.38	1315.94	72.4811	95.0891	86.1999	2.03608	6.71316	180.191	533.346	383.992	318.289	246.242	299.038	250.202	176.613	309.667	166.741	0	0	0	0	0	0	0	0	0	0	0	0	0	1
P62804|H4_RAT	4	4	243.03	6.08013	Histone H4 OS=Rattus norvegicus GN=Hist1h4b PE=1 SV=2	650.461	461	3190.63	1353.76	848.674	8298.66	5660.01	3731.64	4152.92	5061.92	2770.72	13348.7	3719.33	4352.98	7267.38	1249.45	1154.29	3188.8	1103.86	91.2961	1266.8	1541.76	2035.44	2259.6	1778.39	10281.8	7637.18	6310.42	8364.67	6954.27	0	0	0	1	0	0	1	1	2	0	2	0	0	1
A0A0G2K654|A0A0G2K654_RAT	7	7	275.3	2.95089	Histone cluster 1 H1 family member c OS=Rattus norvegicus GN=Hist1h1c PE=1 SV=1	6290.88	5235.64	9185.44	5494.2	4896	16486	14364.2	11242.5	13554.1	12912	16399.6	18483.6	8233.96	8904.64	13385.3	5305.83	4266.49	14807.7	7401.14	8174.02	3807.53	6123.19	10412.7	9762.16	7138.73	17528.2	21138.4	15371.5	22516.6	15224.4	1	0	0	2	1	0	0	0	0	0	1	1	0	0
P09495|TPM4_RAT	5	5	184.73	12.854	Tropomyosin alpha-4 chain OS=Rattus norvegicus GN=Tpm4 PE=1 SV=3	5358.5	4984.05	851.75	8153.61	5749.51	2201.55	6304.35	3298.25	2536.09	3707.13	5439.82	690.549	2022.16	1169.79	1313.46	1041.77	1451.89	509.4	5866.35	666.687	656.448	542.534	645.792	1216.67	718.662	302.062	216.618	244.409	292.69	896.72	2	1	0	1	1	0	1	0	0	2	2	0	0	0
G3V8L3|G3V8L3_RAT	2	2	79.83	4.77385	Lamin A, isoform CRA_b OS=Rattus norvegicus GN=Lmna PE=1 SV=1	1004.57	1148.4	608.092	209.755	806.599	747.887	331.874	653.858	753.269	663.585	1463.27	1638.88	989.714	1241.34	1295.7	279.375	236.856	401.497	392.277	78.58	465.967	809.015	951.892	870.04	762.763	929.566	986.338	1046.53	1304.9	1380.46	0	0	0	0	0	0	0	0	0	0	0	0	0	0
M0R9L0|M0R9L0_RAT	23	23	985.74	5.2685	Nascent polypeptide-associated complex alpha subunit OS=Rattus norvegicus GN=Naca PE=1 SV=1	11100.7	9871.62	26424.3	4600.94	8681.31	44340.1	23741.7	16894.4	19445.3	24545	37171.6	54806.5	31488.9	29408.4	75582.8	29699	36727.3	47805.2	9361.38	11164	23653.3	22372.8	36823.8	23569	28966	59417.9	67489.5	58017.3	71766.1	62995.9	0	0	0	2	0	0	2	2	0	0	0	1	1	2
Q6MGC4|Q6MGC4_RAT	2	2	83.26	3.2138	H2-K region expressed gene 2, rat orthologue OS=Rattus norvegicus GN=Pfdn6 PE=1 SV=1	629.775	617.933	569.677	741.585	679.738	1769.47	1466.94	1091.19	1184.44	1092.67	1275.47	2270.41	1784.7	1214.17	2304.26	1253.31	1423.29	2151.06	902.525	449.094	966.907	1149.24	1324.5	895.958	1011.84	1696.63	2525.29	2203.27	2273.62	1709.76	0	0	0	0	0	0	1	0	0	0	0	0	0	0
A0A0G2JWS2|A0A0G2JWS2_RAT	8	8	375.01	2.55565	Nebulette OS=Rattus norvegicus GN=Nebl PE=1 SV=1	2882.54	3235.79	3030.61	4272.79	4214.14	5156.49	5595.03	4833.35	4142.88	4338.81	4901.41	8780.05	5237.87	5103.33	8560.17	2024.53	2576.31	6981.8	1766.15	3458.96	2233.14	4257.33	4555.03	3361.24	3200.18	6990.48	9637.36	6598.2	9985.09	9743.65	1	0	0	1	1	1	2	0	1	1	1	1	0	0
G3V885|G3V885_RAT	54	54	2492.39	3.13538	Myosin-6 OS=Rattus norvegicus GN=Myh6 PE=1 SV=2	28644.7	23808.2	42335.5	32769.1	21746.3	38284	26481.4	18949	20390.9	22988.5	52767.9	141059	49074.8	101076	54509.3	40674.7	30544.4	54257.5	30466.1	20962.4	28088.1	24590.1	38647.5	37248	33897.1	46363.5	51342.3	47031.8	80036	60601.3	3	5	7	9	1	0	4	1	2	4	7	8	2	9
O35567|PUR9_RAT	1	1	30.8	4.93908	Bifunctional purine biosynthesis protein PURH OS=Rattus norvegicus GN=Atic PE=1 SV=2	3206.42	2328.48	730.055	713.991	3731.27	1677.15	2887.66	3764.55	3610.6	2525.91	3437.7	3029.76	5025.14	6036.51	2564.31	1030.75	1634.65	487.034	1900.51	1221.54	562.707	688.74	1129.45	1006.79	680.571	393.717	1468.87	623.5	918.646	806.611	0	0	0	0	0	0	0	0	0	0	0	0	0	0
G3V6D3|G3V6D3_RAT	59	59	2932.11	5.37498	ATP synthase subunit beta OS=Rattus norvegicus GN=Atp5b PE=1 SV=1	1.15442e+06	1.14613e+06	648980	180691	1.18284e+06	1.02825e+06	1.09034e+06	1.69551e+06	1.87041e+06	1.18273e+06	1.67044e+06	510944	1.62393e+06	946843	928702	583392	897188	377542	1.09422e+06	503099	371018	469199	357428	565411	371035	295109	191233	238507	209380	343400	14	11	6	18	13	5	9	6	9	7	11	5	4	12
Q8CG45|ARK72_RAT	1	1	59.15	3.88287	Aflatoxin B1 aldehyde reductase member 2 OS=Rattus norvegicus GN=Akr7a2 PE=1 SV=2	1133.63	1442.28	487.589	567.822	1249.51	1873.95	3011.54	2907.56	2208.09	2285.1	2019.34	1419.17	2549.08	932.877	2353.37	1029.83	819.226	811.603	954.88	371.118	294.681	378.464	686.447	1057.45	747.176	1596.19	731.699	760.946	1021.31	956.481	1	0	0	0	0	0	0	0	0	0	0	0	0	0
M0R6L8|M0R6L8_RAT	2	2	90.81	19.2582	DnaJ heat shock protein family (Hsp40) member C19 OS=Rattus norvegicus GN=Dnajc19 PE=1 SV=1	64.8362	43.7226	1520.75	28.039	52.9793	644.212	271.192	347.902	961.11	300.167	201.988	846.031	99.7662	430.706	1004.54	25.8528	40.8956	202.787	19.3599	9.56812	276.008	295.561	323.151	449.176	156.795	1162.61	1734.04	771.796	1161.32	918.117	0	0	0	0	0	0	0	0	0	0	0	0	0	0
Q5BJQ0|COQ8A_RAT	4	4	202.32	3.38574	Atypical kinase COQ8A, mitochondrial OS=Rattus norvegicus GN=Coq8a PE=2 SV=1	7518.23	7768.71	12211.7	4717.82	7671.23	39812	13969.8	13322.6	13040.4	10646.9	16964.3	37647.9	19003.7	22127.3	21566.1	11448	16955	15391.6	9510.03	5948.82	10253.2	12798.6	13567.9	12591.5	11610.2	17557.9	30909.1	25779.1	35705.7	25097.8	0	0	0	0	2	0	1	1	0	0	2	0	0	0
O88767|PARK7_RAT	7	7	287.52	3.39744	Protein DJ-1 OS=Rattus norvegicus GN=Park7 PE=1 SV=1	10181.9	12666.2	6646.64	10908.5	10893.2	18899.4	19845.4	14064.1	12912.9	16482.3	18367.4	12001	33183.4	14411.5	24378.1	11126.8	5360.91	6366.7	12590.1	4286.04	2047.5	4863.68	6855.06	8022.04	8334.77	12895.5	13704.5	12320	17510.3	17677.3	1	1	0	1	2	0	0	0	1	0	0	1	2	1
F1LPM3|F1LPM3_RAT	1	1	46.78	5.74831	Sorbin and SH3 domain-containing protein 2 OS=Rattus norvegicus GN=Sorbs2 PE=1 SV=2	490.446	268.132	205.535	2056.6	358.092	832.646	456.951	588.97	800.251	416.466	707.485	485.904	754.016	257.395	1115.34	146.82	144.073	396.958	147.483	62.6425	129.897	154.389	170.321	135.655	310.964	1393.06	1300.95	537.318	762.598	1167.93	0	0	0	0	0	0	0	0	0	0	0	0	0	0
P04762|CATA_RAT	4	4	220.26	3.22861	Catalase OS=Rattus norvegicus GN=Cat PE=1 SV=3	7723.86	7672.27	5387.63	7221.95	6667.74	7580.61	12281.6	11400.2	6468.56	8870.37	4838.81	2524	6765.45	3412.19	9484.81	5838.26	4555.77	3951.7	9339.81	4906.74	2169.26	1990.31	3047.88	3568.04	3658.36	3519.62	2880.1	2267.48	2560.83	5695.97	2	2	0	2	1	0	0	0	0	0	0	0	0	0
Q6IRK8|Q6IRK8_RAT	5	5	219.25	3.41893	Spectrin alpha chain, non-erythrocytic 1 OS=Rattus norvegicus GN=Sptan1 PE=1 SV=1	1476.76	1068.46	1821.12	1732.78	1520.38	5602.74	2551.4	1989.57	2433.48	2467.85	3044.99	4110.48	6135.69	4655.84	8103.56	3621.79	5093.45	5611.62	1932.06	3602.54	3488.25	3110.34	3362.98	2557.43	2559.58	4784.68	4975.44	3049.21	4118.4	3290.01	0	0	0	1	1	1	0	0	0	0	0	0	0	0
P22062|PIMT_RAT	3	3	119.74	10.3606	Protein-L-isoaspartate(D-aspartate) O-methyltransferase OS=Rattus norvegicus GN=Pcmt1 PE=1 SV=2	1547.68	1235.22	1187.49	316.282	1041.68	5035.38	2525	2330.83	3230.92	3400.33	7193.83	4488.63	6421.96	6816.9	8247.63	2432.06	1555.69	1101.42	1054.06	62.5235	293.542	489.571	773.576	824.26	820.497	2612.54	2888.48	1380.63	2480.21	1301.04	0	0	0	0	1	0	1	2	1	0	0	0	0	2
P56571|ES1_RAT	11	11	647.2	2.25701	ES1 protein homolog, mitochondrial OS=Rattus norvegicus PE=1 SV=2	22365.2	22479.4	23465.5	16007.8	21020.5	35321.3	30506	34292.7	31458.4	33893.9	33879.3	23744.1	33441.9	30626	23772.6	28318	12364	30395	17110.4	20022.2	9952.67	18323.8	16399.4	25574.2	17503.1	39481.3	39832.7	28300.1	53155	37290.3	4	3	2	1	1	0	3	4	1	0	3	0	1	3
A0A0G2JSV0|A0A0G2JSV0_RAT	3	3	126.51	4.11587	N-myc downstream regulated gene 2, isoform CRA_a OS=Rattus norvegicus GN=Ndrg2 PE=1 SV=1	13836	13667.3	3489.18	4686.92	12147.1	5419.48	11205.6	10919.7	12502.2	7004.49	3454.26	2624.08	4136.95	2994.4	5555.1	4293.17	4338.28	4053.51	9994.57	4324.79	7025.48	7172.73	5546.64	5721.31	5777.19	1624.12	1415.77	1835.27	1689.3	5055.58	1	0	0	1	0	0	1	0	0	0	0	0	0	0
O35244|PRDX6_RAT	7	7	357.63	4.56943	Peroxiredoxin-6 OS=Rattus norvegicus GN=Prdx6 PE=1 SV=3	20054.3	18594	6079.34	11415.4	16245.9	17322.8	17496.2	30366.4	24659	19221.9	19091	3996.67	19125.7	8586.63	9460.11	8849.62	7162.65	5185.45	15324.1	5336.73	4205.28	5394.07	4000.43	9095.93	7018.71	4500	3081.89	4710.09	5355.37	6221.35	2	2	0	0	3	1	3	1	0	1	1	0	0	0
P14046|A1I3_RAT	26	26	1327.12	3.77683	Alpha-1-inhibitor 3 OS=Rattus norvegicus GN=A1i3 PE=1 SV=1	39035.5	27172.1	24406.6	18810.9	37926.3	72132.1	53131.6	64657.4	62808.9	44825.1	102494	78760	108057	75919.1	191291	39638.7	51511.1	61821.4	62921.9	51330.2	21653.4	56041	69744	27657.7	57312	35420.1	29007.6	45162.3	53562.4	63045.6	2	1	1	3	2	2	1	1	1	1	5	0	2	2
D4A8Z2|D4A8Z2_RAT	1	1	41.16	6.45158	Platelet glycoprotein 4 OS=Rattus norvegicus GN=RGD1565355 PE=3 SV=3	215.522	157.851	199.03	216.535	196.827	178.673	425.888	276.442	303.597	387.317	381.339	666.383	376.972	273.13	305.393	170.729	105.221	96.3041	165.296	7.49145	62.2849	82.6702	38.2579	79.5544	47.7325	404.183	440.725	153.159	342.831	341.785	0	0	0	0	0	0	0	0	0	0	0	0	0	0
P42123|LDHB_RAT	20	20	877.8	2.20783	L-lactate dehydrogenase B chain OS=Rattus norvegicus GN=Ldhb PE=1 SV=2	59000.2	56858.8	52486.2	23014.8	70536.5	98038.9	95788.6	96266.9	86339.7	88708	101676	48661.9	102906	86596.5	77127.3	35897.9	54730.7	42512.7	47298.3	30238.6	35191.2	54243.1	45290.8	42874.7	43149.9	67540.5	53117.9	53715	64486.2	78632.6	4	3	1	4	4	1	4	3	3	3	5	0	0	2
Q5XIF6|TBA4A_RAT	3	3	135.46	4.32478	Tubulin alpha-4A chain OS=Rattus norvegicus GN=Tuba4a PE=1 SV=1	2480.97	2146.65	1225.97	7018.01	2725.39	1997.7	2284.62	3514.55	4074.96	1914.8	2487.55	817.437	2078.62	1425.83	1122.04	1331.73	765.497	381.208	1815.7	999.8	1007.57	763.405	555.892	562.837	716.715	1453.19	746.966	466.352	562.798	560.926	0	0	1	3	1	0	1	0	0	1	0	0	0	0
G3V6P2|G3V6P2_RAT	11	11	568.12	9.68343	Dihydrolipoamide S-succinyltransferase (E2 component of 2-oxo-glutarate complex), isoform CRA_a OS=Rattus norvegicus GN=Dlst PE=1 SV=1	69094.5	80409.8	99943	2523.51	32671.4	191326	87899.9	76369.6	82645.7	105391	493459	602438	679974	192261	788180	423162	375518	505262	364825	178975	15720.7	58182.8	78404.6	119826	99798	144491	206800	75912.6	125300	106302	2	3	1	1	1	0	1	1	1	0	5	0	2	4
O35303|DNM1L_RAT	1	1	39.64	22.2402	Dynamin-1-like protein OS=Rattus norvegicus GN=Dnm1l PE=1 SV=1	406.611	458.692	885.381	30.6907	358.217	299.238	696.685	692.003	492.898	525.023	1063.68	1516.39	207.58	146.848	186.555	92.595	13.9389	15.9888	17.8109	0	181.666	428.673	205.485	342.271	203.082	528.827	256.045	138.622	179.758	302.603	0	0	0	0	0	0	0	0	0	0	1	0	0	0
A0A0G2JXH6|A0A0G2JXH6_RAT	1	1	43.05	6.04851	Keratin, type II cytoskeletal 73 OS=Rattus norvegicus GN=Krt73 PE=1 SV=1	1652.14	741.321	2715.17	957.036	883.649	4418.88	3143.3	3086.94	4365.27	5198.35	3677.01	11718.3	1715.57	2764.51	1096.33	799.15	1058.22	1555.85	1657.68	521.443	560.033	614.754	871.94	523.313	908.451	3320.51	1798.95	10158.3	1966.14	3795.84	0	0	0	0	0	0	0	0	0	1	0	0	0	0
A0A0G2K7I4|A0A0G2K7I4_RAT	2	2	86.11	29.4466	RCSD domain containing 1 (Predicted), isoform CRA_a OS=Rattus norvegicus GN=Rcsd1 PE=1 SV=1	17.6727	31.8203	601.136	109.298	28.5787	66.36	11.6005	56.8327	31.733	32.3714	680.544	199.497	210.204	324.374	69.8778	57.9214	141.634	1038.73	110.621	333.277	199.251	255.297	794.05	330.434	104.494	464.215	1493.01	1568.02	1320.38	1011.24	0	0	0	0	0	0	0	0	0	0	0	0	0	0
Q6P9Y4|Q6P9Y4_RAT	19	19	851.42	2.40144	ADP/ATP translocase 1 OS=Rattus norvegicus GN=Slc25a4 PE=1 SV=1	15441.8	17633.8	26130.6	6343.49	17533.2	35181.8	25081	24246.6	32797.7	21834.6	29997	33178	44141.4	33022.5	28875.1	34659.4	36341.7	36191.6	23587.3	23313.5	25058.4	21359.8	18943.7	15987.9	17334.3	36851.1	45700.4	40899.7	45542.7	30524.7	3	2	2	2	2	1	3	1	1	2	1	0	0	1
P10111|PPIA_RAT	5	5	134.83	3.73585	Peptidyl-prolyl cis-trans isomerase A OS=Rattus norvegicus GN=Ppia PE=1 SV=2	12670	15781.7	8379.22	4553.51	15045.3	25519.3	19720.1	22417.3	26922.4	16758.3	25657.5	11861.2	23588.6	12497	13352.7	6558.73	13195.7	5720.92	14452.7	3477.97	4570.53	6039.22	5510.37	9252.94	4429.34	9645.36	9343.64	8053.17	9187.49	7395.06	0	1	0	0	0	1	0	0	1	0	0	0	0	0
P04764|ENOA_RAT	16	16	859.79	2.53411	Alpha-enolase OS=Rattus norvegicus GN=Eno1 PE=1 SV=4	98533.4	98628.2	90223.6	44503.9	91134.9	54866.9	114781	97730.7	81804.5	77928.7	63268.7	27570.5	58870.3	43268.3	62063.7	31447	42423.4	24691.9	51362.5	18620.5	44120	46022	54673.6	40195.2	36875.2	36481.1	31224.4	47837.5	34119	52944.3	1	5	3	4	2	0	0	0	3	2	4	2	2	4
D3ZF13|D3ZF13_RAT	2	2	81.95	3.43524	Acyl carrier protein OS=Rattus norvegicus GN=Ndufab1 PE=1 SV=1	928.669	1222.5	1267.47	263.54	506.261	3256.96	2070.07	1474.75	1423.82	1607.23	1757.76	2262.6	2092	2622.92	3250.16	1020.11	1797.26	1333.19	808.91	641.559	1524.14	1879.83	1828.39	1407.94	790.841	3617.91	2233.02	2423.93	3406.25	2707.2	0	1	0	0	0	0	1	0	0	0	0	0	0	0
A0A0G2K658|A0A0G2K658_RAT	3	3	115.1	4.96122	Carbonyl reductase [NADPH] 1 OS=Rattus norvegicus GN=LOC102556347 PE=1 SV=1	2857.24	2060.81	1971.96	211.937	2355.16	8210.91	5226.68	8034.05	6228.55	3901.83	6877.35	4654.72	4521.29	4640	4315.16	1032.55	2212.4	1641.56	1745.58	416.772	1833.86	1443.45	755.262	1336.26	1000.98	2821.07	1765.71	2094.57	2067.4	2157.33	0	1	1	0	0	0	0	0	0	0	1	0	0	0
D4ACB8|D4ACB8_RAT	1	1	49.75	3.86	Chaperonin subunit 8 (Theta) (Predicted), isoform CRA_a OS=Rattus norvegicus GN=Cct8 PE=1 SV=1	546.213	627.261	408.867	268.017	748.127	743.834	839.009	551.48	974.469	825.3	883.253	210.511	792.728	679.524	354.028	212.41	626.491	204.819	363.391	229.62	299.219	290.334	110.757	247.153	209.038	324.026	140.657	170.359	193.264	190.888	0	0	0	0	1	0	0	0	0	0	0	0	0	0
A0JPM9|EIF3J_RAT	2	2	169.71	3.55396	Eukaryotic translation initiation factor 3 subunit J OS=Rattus norvegicus GN=Eif3j PE=1 SV=1	1454.74	1098.06	2564.42	1468.99	1102.35	6919.84	2424.19	1824.85	1702.92	2595.3	3295.02	4879.55	4247.23	6609.93	8293.07	4497.85	4192.76	6421.72	1905.73	5516.99	1438.84	2756.91	2749.33	1470.67	2248.02	3752.72	6136.82	4187.58	6854.24	3964.34	0	1	0	1	1	0	0	1	1	0	0	0	0	1
Q8VIF7|SBP1_RAT	8	8	303.95	5.41853	Selenium-binding protein 1 OS=Rattus norvegicus GN=Selenbp1 PE=1 SV=1	4516.38	4096.26	2701.55	309.615	3978.82	9794.97	6379.24	5196.98	7808.35	12021.6	9510.02	10446	8174.94	6312.1	12797.2	3279.16	4279.23	4550.73	3691.51	703.891	2312.37	2034.95	1616.3	2521.81	2392.05	10522.2	14867.5	9027.54	9281.19	15241.6	0	0	0	0	0	0	1	0	1	0	4	0	0	1
P83732|RL24_RAT	2	2	115.65	4.18842	60S ribosomal protein L24 OS=Rattus norvegicus GN=Rpl24 PE=2 SV=1	2081.45	2519.57	1252.75	723.903	3010.77	7991.96	6015.5	5326.19	5737.28	4486.14	2714.33	8992.67	4085.75	4544.94	6854.6	3210.56	3740.74	5136.07	1368.27	838.968	3570.37	3567.01	3593.34	2639.5	2819.38	6887.09	11210.9	5967.07	9063.9	7031.48	0	0	0	0	0	0	0	0	0	0	1	0	0	1
Q5I0C3|MCCA_RAT	2	2	82.58	12.6629	Methylcrotonoyl-CoA carboxylase subunit alpha, mitochondrial OS=Rattus norvegicus GN=Mccc1 PE=1 SV=1	2527.27	2008.61	972.573	438.475	4281.67	886.481	3118.03	5552.05	3966.61	1672.87	4788.71	919.925	2237.71	1977.24	408.035	1239.7	53.1323	129.277	814.027	38.5525	324.288	170.467	142.324	544.189	127.527	552.198	139.5	138.712	220.176	149.455	0	0	0	0	2	0	0	0	1	0	1	0	0	0
P48500|TPIS_RAT	11	11	443.29	4.92731	Triosephosphate isomerase OS=Rattus norvegicus GN=Tpi1 PE=1 SV=2	49386.1	49709.8	26922	15519.6	56417	19885.6	32939.1	20938.4	23741	26156.1	26670.8	23772.3	19009.5	15575.8	14151.2	11503.1	7532.26	4894.39	40609.6	7494.08	8272.92	8522.91	6814.13	5284.31	11280.7	14793.5	12597.9	13515.7	15705.6	10034.2	2	2	0	1	1	0	1	0	1	1	1	0	0	1
Q6IMX3|Q6IMX3_RAT	8	8	263.4	5.56055	Acetyl-Coenzyme A dehydrogenase, short chain, isoform CRA_a OS=Rattus norvegicus GN=Acads PE=1 SV=1	27126.8	26810.3	5529.69	4475.84	18989.8	13765.4	13002.5	13129.8	14495.2	11786.6	14293.5	5449.49	14264.2	12714.2	9125.26	4418.89	5121.96	2838.83	18811.5	7040.14	2344.18	3629.71	2154.11	3163.83	3622.59	5463.37	3502.28	2321.5	3489.28	4169.55	3	2	0	0	2	1	0	2	1	0	0	0	0	2
D4ADF5|D4ADF5_RAT	5	5	277.99	3.76834	Programmed cell death 5 OS=Rattus norvegicus GN=Pdcd5 PE=1 SV=1	6018.73	6397.97	7542.62	2159.83	6420.07	17412.4	11550.8	9067.86	9761.43	10753.4	9985.91	19320.4	16217.5	13633.1	20558.8	8027.62	12423.4	14804.9	4165.95	5098.88	10445.5	9717.25	12568.6	8887.82	7484.18	17397.1	30187.2	20473.2	27222.7	12265.2	1	0	0	0	0	0	2	1	0	2	2	0	2	0
Q9WUH4|FHL1_RAT	3	3	125.03	3.07551	Four and a half LIM domains protein 1 OS=Rattus norvegicus GN=Fhl1 PE=2 SV=1	1032.09	1077	1024.23	1228.31	1839.59	881.575	982.517	1416.95	1876.59	939.531	2514.1	925.748	1113.21	1134.9	386.112	361.328	732.773	404.871	328.337	189.015	940.836	515.236	333.709	339.042	278.717	464.458	225.693	578.632	525.945	226.646	0	0	0	0	2	0	0	0	0	0	2	0	0	1
P62864|RS30_RAT	4	4	199.08	6.19711	40S ribosomal protein S30 OS=Rattus norvegicus GN=Fau PE=1 SV=1	1580.29	2120.41	1373.35	322.982	1805.46	2727.02	4065.15	1096.05	2028.07	2191.08	337.514	1545.45	349.983	413.38	479.327	230.286	538.277	1075.73	47.3249	62.0921	1607.09	1469.02	2412.72	711.416	1351.06	2673.46	2532.84	2039.28	2264.9	1642.18	0	0	0	0	0	0	1	0	0	0	0	1	0	0
F1M155|F1M155_RAT	1	1	30.62	4.90666	Supervillin OS=Rattus norvegicus GN=Svil PE=1 SV=3	231.048	80.2183	717.297	42.7956	225.192	840.744	171.023	148.428	120.708	190.93	410.005	635.06	645.774	1122.64	1229.41	1232.5	1203	2313.79	390.78	1221.67	459.434	878.714	738.37	860.836	967.477	1240.27	1018.13	746.625	1236.83	957.485	0	0	0	0	0	0	0	0	0	0	0	0	0	0
O35796|C1QBP_RAT	5	5	222.04	2.89993	Complement component 1 Q subcomponent-binding protein, mitochondrial OS=Rattus norvegicus GN=C1qbp PE=1 SV=2	12916.8	11879.3	13815.3	10107.3	10848.6	32301.9	32954.3	32334.8	27603.7	23479.9	26351.8	17655	47175	32668.5	48890.2	31669	30700.2	26041.8	32050.2	7859.95	13791	13991	10973	14054.6	13363.3	21804.2	19792.5	15068.8	20497.8	27543.3	0	1	0	0	0	1	1	0	0	0	0	0	0	4
Q5XI21|Q5XI21_RAT	2	2	114.5	15.4095	Target of myb1 homolog (Chicken) OS=Rattus norvegicus GN=Tom1 PE=1 SV=1	775.266	4293.58	596.143	2554.91	2366.36	143.273	1903.63	1539.63	594.8	654.743	4473.77	349.05	1848	2363.81	2116	195.145	247.793	224.892	22.6709	33.1169	323.4	1214.33	1369.43	1555.84	1694.67	1606.43	987.393	965.261	1451.23	1914.42	0	1	0	1	0	0	0	0	0	0	0	0	0	0
P97576|GRPE1_RAT	1	1	39.49	2.86011	GrpE protein homolog 1, mitochondrial OS=Rattus norvegicus GN=Grpel1 PE=1 SV=2	1172.92	1236.24	1940.39	1877.74	1154.99	2555.95	1942.74	1779.76	1676.92	1680.58	1332.46	1436.38	1081.62	1100.8	1060.46	830.49	743.446	615.302	752.729	427.115	532.707	607.569	1744.73	1530.5	1108.7	1244.99	1098.65	1002.23	1292.47	1394.07	0	0	0	1	0	0	0	0	0	0	0	0	0	0
F1LST4|F1LST4_RAT	4	4	183.02	5.54222	Microtubule-associated protein OS=Rattus norvegicus GN=Mapt PE=1 SV=1	377.183	470.516	1501.31	179.262	373.467	1660.74	683.164	757.257	707.363	761.044	1198.49	5723.46	795.263	3150.35	4015.24	1851.89	732.514	2793.06	1036.05	858.175	648.889	1153.76	1681.5	902.222	1411.19	3098.4	3374.17	2378.2	3768.48	3462.83	0	0	0	0	0	0	1	0	0	0	0	1	0	0
Q8VHF5|CISY_RAT	11	11	473.57	3.00956	Citrate synthase, mitochondrial OS=Rattus norvegicus GN=Cs PE=1 SV=1	79126.7	85316.4	69728	43509.4	68334.4	136254	112264	164722	168117	94991.2	170494	79290.9	256666	343844	159043	139962	160575	223364	85625.5	128997	128776	104058	109099	109594	89446.8	55828.4	42874.2	76359.3	66906.9	93408.3	2	3	0	5	1	0	1	2	2	1	0	0	2	4
Q5BJZ3|Q5BJZ3_RAT	13	13	597.31	2.32159	Nicotinamide nucleotide transhydrogenase OS=Rattus norvegicus GN=Nnt PE=1 SV=1	11631.7	14331.1	8756.83	29500.9	10945.5	16188.9	9664.06	11271.5	10540.8	10610.3	14172.1	14055.1	14656.9	16636.7	13041.4	9861.19	7812.13	8165.7	10540.6	8441.64	6391.59	6999.99	4600.26	6463.54	7921.56	12049.6	8145.76	7204.42	10562.1	9132.98	1	4	1	5	2	1	3	1	1	1	1	0	1	0
M0R776|M0R776_RAT	12	12	625.47	2.76795	Mitochondrial ribosomal protein S36 OS=Rattus norvegicus GN=Mrps36 PE=1 SV=1	6656.43	7577.63	7498.64	4696.17	4104.36	22019.8	8646.71	6674.11	11297.9	12756.6	17723.4	23387.2	15348.4	7507.86	20547.7	7384.64	10167.5	9983.34	3999.15	7233.08	3991.39	4846.01	7803.51	7308.61	8850.34	16421.1	22877.7	11194.9	19060.1	14489.9	1	0	3	1	0	1	3	1	0	3	1	1	0	1
D3ZE15|D3ZE15_RAT	10	10	565.98	5.64155	NADH dehydrogenase [ubiquinone] 1 alpha subcomplex subunit 13-like OS=Rattus norvegicus GN=LOC100911483 PE=1 SV=1	26826.2	26254.6	5558.58	25749.5	26112.8	10139.4	14051.6	13780.4	18497.4	11574.8	14025.3	6069.25	16429	8783.98	7105.78	7839.03	6356.47	3827.42	25755.9	6839.89	3564.81	4138.56	3270	4783.99	3829.78	7180.16	7047.38	4280.71	5509.1	5543.9	2	5	0	4	5	0	0	1	1	0	3	0	1	2
Q9QX79|FETUB_RAT	1	1	36.31	3.38829	Fetuin-B OS=Rattus norvegicus GN=Fetub PE=2 SV=2	980.463	1313.71	402.781	1301.09	977.863	954.651	1301.96	805.299	994.03	1234.87	774.121	111.217	362.23	317.862	260.877	254.41	619.217	282.418	508.098	453.943	425.7	479.963	399.822	915.802	485.112	173.986	270.076	431.863	420.045	265.526	0	0	0	1	0	1	0	0	0	0	1	0	0	0
Q925F0|SMPX_RAT	6	6	267.9	7.07239	Small muscular protein OS=Rattus norvegicus GN=Smpx PE=1 SV=1	7250.6	5924.26	6469.4	4040.55	1089.16	4914.36	3185.49	3412.51	8288.41	9642.42	56385.9	16788.5	4578.22	12343.4	20502.3	3172.82	3415.42	7225.2	704.818	1779.28	1823.38	3687.35	8767.55	5460.09	4438.77	12872.3	27132.6	18185.2	25053	32019.4	3	0	0	1	0	0	0	1	0	0	0	0	0	0
Q5RJR9|Q5RJR9_RAT	1	1	27.89	15.1876	Serine (Or cysteine) proteinase inhibitor, clade H, member 1, isoform CRA_b OS=Rattus norvegicus GN=Serpinh1 PE=1 SV=1	344.692	345.27	173.083	1169.35	440.4	590.947	322.263	196.113	290.671	178.017	1561.96	172.231	2383.25	3125.56	2006.6	401.813	261.554	174.919	642.093	256.745	280.296	164.183	174.173	201.469	358.022	85.0352	65.6243	133.51	87.9328	236.92	0	0	0	1	0	0	0	0	0	0	0	0	0	0
P10760|SAHH_RAT	1	1	51.8	4.58736	Adenosylhomocysteinase OS=Rattus norvegicus GN=Ahcy PE=1 SV=3	304.925	459.455	147.84	1601.59	434.65	743.889	1024.96	757.817	797.822	719.874	726.186	322.96	629.948	387.679	787.583	186.28	473.653	211.377	185.881	72.8796	202.927	142.603	147.209	214.255	174.638	367.057	349.872	305.243	397.349	390.162	0	1	0	0	0	0	0	0	0	1	0	0	0	0
A0A0G2JVQ1|A0A0G2JVQ1_RAT	17	17	1125.87	4.60012	Creatine kinase S-type, mitochondrial OS=Rattus norvegicus GN=Ckmt2 PE=1 SV=1	272517	247347	130905	61293.8	224356	203299	386503	441589	340456	340778	218086	89628	288307	178658	201304	248160	132926	81325.4	207383	147005	45882.6	119143	70530.2	108540	145553	47173.8	51350.8	69126.1	64693.2	139956	2	0	0	4	1	1	0	1	0	3	3	3	1	3
Q5RKG9|Q5RKG9_RAT	1	1	31.67	62.9473	Eukaryotic translation initiation factor 4B OS=Rattus norvegicus GN=Eif4b PE=1 SV=1	7.75862	15.405	6.85778	0.00510724	2.17734	1.87724	1.72518	0.270546	8.50085	3.16168	143.618	2.23572	2.7287	5.31337	21.5756	3.79582	2.98467	3.25718	6.97532	0.746034	0	14.5139	19.2028	18.1105	82.6517	89.4349	180.559	106.573	204.108	397.243	0	0	0	0	0	0	0	0	0	0	0	0	0	0
P24329|THTR_RAT	2	2	71.23	33.4126	Thiosulfate sulfurtransferase OS=Rattus norvegicus GN=Tst PE=1 SV=3	17357.1	12911.1	539.093	23789.4	9994.54	916.68	19297.6	4992.96	1785.17	9951.94	2471.04	609.426	1235.27	932.029	2045.95	3134.57	822.117	529.188	9857.56	1229.9	413.507	725.364	316.82	475.08	780	350.37	164.894	224.036	204.76	989.079	0	2	0	1	1	0	0	0	0	0	0	0	0	0
Q6IFV3|K1C15_RAT	4	4	236.26	10.9091	Keratin, type I cytoskeletal 15 OS=Rattus norvegicus GN=Krt15 PE=1 SV=1	516.417	498.72	392.887	11943.4	442.261	9553.02	3617.81	1771.34	2917.6	5517.46	4028.34	9728.59	1128.5	2973.42	653.076	223.991	372.588	394.574	281.786	869.969	422.387	387.575	559.62	535.335	549.555	3488.48	1952.48	7667.79	2053.83	4815.56	0	0	0	0	0	0	1	0	1	2	1	2	0	0
A0A0G2JSK1|A0A0G2JSK1_RAT	12	12	575.01	2.27853	RCG20603 OS=Rattus norvegicus GN=Serpina3c PE=3 SV=1	19883.1	23906.1	17633.5	15699	15745.4	9290.05	18889.1	12280.2	15529.2	20195.6	18770.2	14841.6	8967.18	6999.82	12461.1	7154.7	8048.35	8019.13	8659.22	8876.08	8642.47	11344.5	12470.9	11615.7	13066.7	12432.7	14580.4	18691.3	17438.9	21284.1	4	1	0	2	4	0	2	0	0	1	2	1	0	0
D3ZEH1|D3ZEH1_RAT	1	1	19.85	Infinity	FAT atypical cadherin 4 OS=Rattus norvegicus GN=Fat4 PE=1 SV=3	281.181	208.57	27.0682	17.9507	523.936	0	226.604	262.587	317.04	188.919	395.896	0	87.5467	3.31553	0	0	0.0454884	0	0	0.0107011	11.3474	0	0	33.6634	2.01541	0	0	0	0	0	0	1	0	0	0	0	0	0	0	0	0	0	0	0
A0A0H2UI21|A0A0H2UI21_RAT	3	3	154.79	4.48787	Carnitine O-acetyltransferase OS=Rattus norvegicus GN=Crat PE=1 SV=1	15973	15732.9	6156.24	6026.34	15586	22987	19335.9	25053.5	30909.2	18016.7	40450.3	26127.1	42803.7	31886.1	21521.1	13509.4	21029.3	17819.2	17323.4	3595.99	11081.7	7108.78	3437.64	8269.78	6374.97	23965.1	14517.1	8981	14565.9	10406.4	0	0	0	0	1	0	0	0	1	0	0	0	0	2
P13221|AATC_RAT	26	26	1665.55	2.161	Aspartate aminotransferase, cytoplasmic OS=Rattus norvegicus GN=Got1 PE=1 SV=3	162821	160028	111503	330430	156765	313888	211950	352954	300492	205424	349758	218192	306321	201163	235413	164169	182281	162696	176364	80038.1	108227	123692	127507	159919	121425	120461	123493	156065	161381	149425	6	4	0	7	5	2	5	2	2	2	2	3	2	6
B2RYW3|B2RYW3_RAT	4	4	244.17	4.07906	NADH dehydrogenase (Ubiquinone) 1 beta subcomplex, 9 OS=Rattus norvegicus GN=Ndufb9 PE=1 SV=1	3982.73	3596.03	5971.85	11512.8	2876.65	15225	5874.57	5279.98	4212.59	5526.31	5848.6	14085.6	9670.64	12410.7	15588.8	9559.23	7161.86	13873.9	3080.8	4215.07	14917.9	16741.3	10242.8	9479.26	9799.19	33743.5	21251.1	19709.5	25135.4	14129.5	1	0	0	1	1	1	0	0	0	0	1	0	0	1
Q497B0|NIT2_RAT	3	3	115.49	10.7758	Omega-amidase NIT2 OS=Rattus norvegicus GN=Nit2 PE=1 SV=1	1083.52	1290.68	2731.21	1390	837.32	3540.93	1194.21	1376.86	1940.35	3017.33	5649.05	6057.89	2329.75	1676.36	1101.51	296.102	342.8	522.65	392.792	6.05398	1186.38	1634.99	1101.31	1362.54	1118.07	3461.41	2404.26	1613.86	2839.71	2430.94	0	0	1	0	0	0	0	0	0	0	0	1	2	0
A0A0G2JYM0|A0A0G2JYM0_RAT	33	33	1365.68	2.39412	LIM domain-binding 3 OS=Rattus norvegicus GN=Ldb3 PE=1 SV=1	36972.9	36653.1	43452.8	51703	36759.1	68044.1	42372.5	43953.2	42028	47804	68048.7	130667	63094.7	64494.5	101509	43572.6	59030	99313.3	26346.1	70864.5	42749.1	35291.7	58920.9	42073.7	52047.5	70722.6	100404	88870.6	130600	101493	6	3	2	7	4	1	2	2	2	1	5	3	1	1
A0A0G2JUG8|A0A0G2JUG8_RAT	1	1	21.16	12.452	Coiled-coil domain-containing 191 OS=Rattus norvegicus GN=Ccdc191 PE=4 SV=1	27.5112	15.2017	22.42	93.3911	15.7234	165.022	27.5845	10.5294	12.5593	8.94824	95.104	426.937	231.065	41.8714	453.909	1147.51	175.498	223.232	366.378	90.5256	14.6157	35.1661	17.0147	22.8956	71.1765	24.5456	46.3614	24.2912	104.506	123.433	0	0	0	0	0	0	0	0	0	0	0	0	0	0
D3ZKU6|D3ZKU6_RAT	2	2	44.18	122.424	Guanylate-binding protein 1 OS=Rattus norvegicus GN=Gbp1 PE=4 SV=2	639.297	1389.81	969.713	42.9408	1068.59	13.9738	1.60695	348.992	54.1123	164.332	114.891	158.257	163.209	40.1754	45.2438	30.9849	96.4277	19.5136	99.8096	5.26684	87.3882	39.6823	65.05	267.832	50.7181	5.16638	7.22604	5.66024	9.07929	6.44283	0	1	0	0	0	0	0	0	0	0	0	0	0	0
Q566R0|THEM4_RAT	1	1	36.58	3.90215	Acyl-coenzyme A thioesterase THEM4 OS=Rattus norvegicus GN=Them4 PE=2 SV=1	211.497	381.87	412.025	55.9901	240.727	1137.77	504.765	385.488	611.978	653.341	861.305	563.555	1189.85	1498.7	967.61	446.735	1036.85	900.585	504.343	269.507	183.234	232.86	494.25	491.795	336.859	784.464	1024.51	1055.18	1167.06	596.935	0	0	0	0	0	0	0	0	0	0	0	0	0	1
A0A0G2K2J7|A0A0G2K2J7_RAT	1	1	53.87	3.52671	Solute carrier family 25 member 12 OS=Rattus norvegicus GN=Slc25a12 PE=1 SV=1	875.947	1220.47	1204.67	70.9808	725.582	3602.89	1757.54	1904.39	2767.02	1959.21	2619.69	5497.38	1467.8	1943.14	2276.05	693.547	877.373	1568.06	587.853	579.452	1013.55	734.551	682.417	625.474	858.156	2162.2	2255.12	2294.53	3244.74	2241.5	0	0	0	0	1	0	1	0	0	0	1	0	0	0
G3V826|G3V826_RAT	1	1	65	7.20704	Transketolase OS=Rattus norvegicus GN=Tkt PE=1 SV=1	3.91478e-05	3.51386	1.42714	11.9436	2.69234	0	10.0417	1.1864	0.0266571	1.26168	8.7168	21.9081	10.7587	37.9088	10.914	2.5355	5.78557	3.80473	2.99822	0	11.1339	5.4181	16.2616	15.5927	8.12177	12.7669	15.6373	5.02052	20.305	12.2955	0	0	0	0	0	0	0	0	0	0	0	0	0	0
P55063|HS71L_RAT	2	2	96.43	2.77609	Heat shock 70 kDa protein 1-like OS=Rattus norvegicus GN=Hspa1l PE=2 SV=2	1049.19	916.205	567.584	824.043	1428.55	3292.74	2619.27	1686.97	1594.43	1678.84	1619.13	1554.92	2492.63	1647.09	1951.53	1166.01	596.677	1000.24	945.146	208.311	321.286	788.835	1130.15	907.61	917.274	2562.5	1966.93	1291.65	1595.2	1272.02	1	0	0	0	0	1	1	0	1	1	0	0	0	1
Q641Y2|NDUS2_RAT	2	2	49.71	6.24755	NADH dehydrogenase [ubiquinone] iron-sulfur protein 2, mitochondrial OS=Rattus norvegicus GN=Ndufs2 PE=1 SV=1	642.025	451.853	190.91	62.0217	406.315	293.002	409.889	516.718	564.41	365.705	763.777	138.839	394.88	278.336	96.9744	143.002	136.599	138.321	278.239	124.791	122.461	144.336	19.3678	107.135	54.6382	97.526	52.0865	83.819	57.5174	53.1419	0	1	0	0	0	0	1	1	0	0	0	0	0	0
D4A6G6|D4A6G6_RAT	3	3	135.87	3.05198	Uncharacterized protein OS=Rattus norvegicus GN=LOC100362339 PE=4 SV=1	823.098	789.782	1232.77	413.139	769.261	1314.7	1490.55	1135.78	1100.86	1102.63	775.736	1055.74	1305.85	845.327	1646.95	1393.62	872.585	2210.1	797.791	491.412	1592.88	1855.99	1439.96	1176.79	1122.27	2816.17	2431.88	2221.05	3007.76	1816.67	1	1	1	0	0	0	1	0	1	1	0	0	0	0
Q561S0|NDUAA_RAT	4	4	148.37	13.6947	NADH dehydrogenase [ubiquinone] 1 alpha subcomplex subunit 10, mitochondrial OS=Rattus norvegicus GN=Ndufa10 PE=1 SV=1	29326.7	37389.9	11555.5	1804.98	30350.8	3384.24	21539	19966.3	14202.7	13825.3	7635.65	3158.02	7662.72	3150.83	2950.67	4640.1	3751.26	2173.7	14966.9	3334.33	5108.65	3633.48	3583.17	4163.31	2809.53	1893.74	1061.58	1815.39	1293.83	1999	1	0	1	0	0	0	0	0	1	0	0	0	0	0
A0A0G2K890|A0A0G2K890_RAT	5	5	249.34	3.31869	Ezrin OS=Rattus norvegicus GN=Ezr PE=1 SV=1	3612.98	3523.96	2953.5	371.954	2625.98	12280.9	10441.1	6286.69	7712.43	6715.07	5695.29	6293.96	8354.56	8236.48	12726.4	3877.68	7517.98	6203.96	3723.23	2237.35	4348.61	4365.52	5020.51	4005.43	4787.68	5862.98	9227.36	9190.29	10394.2	8431.62	0	1	1	0	0	2	2	1	0	0	0	0	0	1
P68035|ACTC_RAT	53	53	2579.29	4.84796	Actin, alpha cardiac muscle 1 OS=Rattus norvegicus GN=Actc1 PE=2 SV=1	241525	269882	181474	43869.2	325704	146429	117313	172658	162439	125864	191703	92529.2	129830	90374.4	69689.5	83382.1	63719.5	49849.2	142533	47100.3	73336.6	70219.8	61594.1	112227	98572.4	71838.7	30212.5	40294.5	33707.5	43101.5	12	14	5	6	7	0	6	6	4	3	7	4	1	5
P21913|SDHB_RAT	2	2	56.34	3.47037	Succinate dehydrogenase [ubiquinone] iron-sulfur subunit, mitochondrial OS=Rattus norvegicus GN=Sdhb PE=2 SV=2	2654.8	3281.41	3032.1	2283.33	2385.44	2421.63	3178.76	3749.75	5737.17	3384.82	6275.51	2513.3	8169.46	2782.75	1369.32	3327.76	6415.26	2278.45	3284.74	4636.11	2808.68	1686.52	1188.9	2127.89	1095.14	1241.24	1208.14	1378.85	1259.91	994.886	0	0	0	0	1	0	1	0	1	0	0	0	0	0
Q5XI78|ODO1_RAT	19	19	881.06	2.67319	2-oxoglutarate dehydrogenase, mitochondrial OS=Rattus norvegicus GN=Ogdh PE=1 SV=1	86681.8	79491.7	42563.5	22219.6	77332.8	92035.4	97412	84350.4	118234	86815.3	94956.6	58582.2	112483	94610.1	73765.5	34322.5	52723.9	35288.5	64023.8	15782.1	38879.3	41075.9	24603.4	34702.2	39868.3	59013	50529.3	65101	52472.3	52660	2	2	0	2	6	0	1	0	1	1	5	1	0	4
Q5XI77|Q5XI77_RAT	1	1	28.23	2.81483	Annexin OS=Rattus norvegicus GN=Anxa11 PE=1 SV=1	339.635	548.728	262.739	168.216	238.891	1004.02	318.534	561.508	394.155	503.765	300.487	789.458	704.989	435.993	490.22	899.193	746.865	976.123	544.529	536.886	384.909	351.479	213.244	397.358	311.329	314.463	310.79	217.461	296.626	176.403	0	0	0	0	0	0	0	0	0	1	0	0	0	0
A0A0G2JVM0|A0A0G2JVM0_RAT	4	4	197.09	8.36798	Delta-1-pyrroline-5-carboxylate dehydrogenase, mitochondrial OS=Rattus norvegicus GN=Aldh4a1 PE=1 SV=1	5430.07	4552.37	2859.99	351.459	5324.12	7772.8	6090.64	7809.6	7202.4	5328.95	5540.46	6404.9	5312.04	4961.17	3816.91	1089.83	766.209	1179.15	1018.26	34.0836	1809.92	1813.93	1385.77	1745.39	1606.47	4648.65	2834.8	1854.72	2632.21	2732.81	2	1	0	0	2	0	0	0	1	1	0	2	0	0
P63249|IPKA_RAT	3	3	116.21	3.55664	cAMP-dependent protein kinase inhibitor alpha OS=Rattus norvegicus GN=Pkia PE=1 SV=2	2977.16	3545.75	2413.34	586.945	2090.34	2225.56	2034.73	2072.73	2531.77	4700.96	5884.42	6765.36	4371.87	4013.53	3235.58	1490.12	1827.61	1165.24	1627.83	713.268	1033.02	975.023	2118.14	2245.86	1641.3	3267.66	3356.01	2560.59	2918.04	5123.34	0	0	0	0	1	0	0	0	1	0	1	1	0	0
G3V7K1|G3V7K1_RAT	25	25	1417.48	2.40346	Myomesin 2 OS=Rattus norvegicus GN=Myom2 PE=1 SV=1	97149.6	67569.7	74169.2	20666.7	92987.3	91869	85543.2	106622	94920	89636.6	102489	73078.5	114175	94877.9	96749.1	37281.6	59077.1	70312	61914.7	39654.5	46897.2	35423.3	41087.5	48177.5	28695.9	106918	81577.7	81741.7	98923.2	68880.7	8	5	1	3	7	0	3	2	4	3	6	0	1	3
M0R3M3|M0R3M3_RAT	3	3	139.27	3.34899	Uncharacterized protein OS=Rattus norvegicus PE=4 SV=2	3187.8	4481.82	3189.03	881.463	3045.86	8507.22	4409.5	4305.61	4723.57	4428.84	5402.03	11218.2	9503.39	8335.87	8632.37	8014.08	6810.78	9180.51	2358.29	5217.15	6179.2	6566.46	7362.29	5101.26	6495.09	11525.5	13656.8	6624.42	10432.5	7278.82	1	1	1	0	1	0	1	1	0	1	0	0	0	0
Q9JM53|AIFM1_RAT	1	1	31.21	86.2324	Apoptosis-inducing factor 1, mitochondrial OS=Rattus norvegicus GN=Aifm1 PE=1 SV=1	54.1197	58.5097	5.64917	1303.85	29.4429	0	4.12508	13.8384	0	0	0	0	0	6.86544	37.5628	7.85794	45.7824	48.2659	16.8686	95.2133	13.6145	15.4484	122.342	75.4161	33.472	1.57911	3.85338	2.87272	7.71678	0.811187	0	0	0	1	0	0	0	0	0	0	0	0	0	0
P68511|1433F_RAT	1	1	52.83	11.1727	14-3-3 protein eta OS=Rattus norvegicus GN=Ywhah PE=1 SV=2	521.52	513.126	649.272	7704.62	261.628	490.063	730.842	1048.56	1239.24	951.095	2315.81	4170.81	2344.83	4322.82	4146.88	426.235	319.504	529.836	262.761	10.1837	463.283	315.754	520.968	516.867	721.823	2215.78	2037.01	1096.02	2130.71	2206.24	0	0	0	0	0	0	0	0	0	0	0	1	0	0
P31211|CBG_RAT	1	1	45.46	6865.9	Corticosteroid-binding globulin OS=Rattus norvegicus GN=Serpina6 PE=1 SV=2	103.52	166.918	7.27769	0.231004	59.9863	20.984	211.681	125.338	243.291	129.203	244.049	0.963129	10.3787	0.0032665	2.23143	1.20955	4.8009	0	28.5971	0	1.02923	2.05303	1.79485	22.7079	0.6538	0	0	0	0	0.106395	1	1	0	0	0	0	1	0	1	0	0	0	0	0
Q63797|PSME1_RAT	2	2	90.45	3.7329	Proteasome activator complex subunit 1 OS=Rattus norvegicus GN=Psme1 PE=2 SV=1	1693.06	2272.93	2189.22	1203.05	2448.81	10214.2	5970.08	4786.87	5496	5185.87	6130.85	9355.19	6725.29	6479.44	7512.61	2713.3	4882.19	3767.35	1895.4	180.973	3724.62	2794.54	2776.16	2387.33	1619.47	7840.27	8750.29	5947.81	8579.37	5491.08	0	0	0	0	0	0	0	0	0	0	0	1	0	0
P09456|KAP0_RAT	1	1	26.79	29.344	cAMP-dependent protein kinase type I-alpha regulatory subunit OS=Rattus norvegicus GN=Prkar1a PE=1 SV=2	5168.78	3828.3	147.93	772.928	5725.14	338.089	3570.33	3347.46	3434.74	3165.81	1415.63	236.681	1166.17	661.217	1097.97	727.988	305.037	146.8	5344.15	310.531	114.782	687.189	88.5587	131.96	354.243	60.4242	70.794	57.9174	54.5905	289.366	1	0	0	0	0	0	0	0	0	0	0	0	0	0
O88989|MDHC_RAT	19	19	817.53	4.29639	Malate dehydrogenase, cytoplasmic OS=Rattus norvegicus GN=Mdh1 PE=1 SV=3	255289	250846	211819	308913	209174	118692	333859	371345	470666	361910	393561	156617	614556	349400	378729	97766.7	270801	96655.7	251296	33726.3	91951.9	144274	39545.5	171794	69191.2	96933.7	43247.3	42197.6	66883	191309	3	2	0	5	8	1	2	2	3	4	3	0	0	1
P56574|IDHP_RAT	16	16	919.09	2.77648	Isocitrate dehydrogenase [NADP], mitochondrial OS=Rattus norvegicus GN=Idh2 PE=1 SV=2	67866.9	70434.8	18650.9	20091.4	79122.4	71082.1	79704.2	94429.4	92495.2	78888.1	101561	46172.5	120328	72932.8	60971	52035.1	35691.1	38802.8	54961	24173.7	29084.2	35752.4	29111.2	29714.8	26383.2	31076.9	26340.9	29356.9	33392	47800.6	2	1	0	0	4	3	1	1	0	1	2	1	0	3
D3ZA85|D3ZA85_RAT	2	2	77.49	2.60515	Histone cell cycle regulation defective interacting protein 5 (Predicted), isoform CRA_a OS=Rattus norvegicus GN=Nfu1 PE=1 SV=1	994.409	870.052	932.258	152.174	1308.47	2104.55	1820.01	1765.87	1896.7	1849	2211.32	1657.92	2460.28	1205.94	1836.48	717.736	953.48	526.594	909.775	514.527	410.248	656.243	764.387	938.998	890.25	1040.5	999.231	1128.22	1123.87	681.671	0	0	0	0	0	0	0	0	1	0	0	0	0	0
Q62669|Q62669_RAT	26	26	931.85	2.57623	Globin a1 OS=Rattus norvegicus GN=LOC103694855 PE=1 SV=1	18746.5	15502.5	10011.2	27631.1	20264.8	32671.8	34152.9	27800	23605.5	34765.6	26862.5	39728.1	29834.2	21660.7	42444.1	28752.8	16923.2	24831.4	22385.4	24716.6	19499.1	31005.7	36587.8	20714.9	24822.8	25127	59745.7	57767.8	52656.7	42118.2	4	2	1	3	4	0	4	5	1	3	0	0	0	0
A0A0G2JW88|A0A0G2JW88_RAT	12	12	579.05	2.08884	Microtubule-associated protein OS=Rattus norvegicus GN=Map4 PE=1 SV=1	5064.8	4938.87	8608	11172.4	4494.26	16228.3	10368.4	10079.5	9526.97	10382.2	15653.4	16866.7	6994.35	9365.49	12615.1	7131.76	5903.99	8935.38	3517.89	3950.74	5353.63	5597	8049.53	6449.83	7928.61	11620	10559.5	9799.68	15516.6	11551.5	0	1	0	4	1	1	0	0	0	2	0	2	2	1
A2RUW1|TOLIP_RAT	1	1	58.84	3.68052	Toll-interacting protein OS=Rattus norvegicus GN=Tollip PE=1 SV=1	1911.62	1602.49	521.842	4115.24	3743.84	5764.01	5172.22	6161.95	9237.01	6040.4	5764.71	2042.55	13179.4	6760.26	6408.06	1977.97	2992.72	2871.26	3586.86	1453.8	2432.14	2423.51	1563.57	1406.95	1453.78	3024.2	2421.54	3235.27	3377.12	3396.94	0	0	0	0	1	0	0	0	0	0	0	0	0	0
M0R557|M0R557_RAT	10	10	394.08	4.87085	Cardiomyopathy-associated 5 OS=Rattus norvegicus GN=Cmya5 PE=1 SV=2	2930.79	2255.38	2338.75	529.992	3888.2	3677.85	4199.62	1902.33	3148.83	3157.96	1990.67	5565.72	8087.45	6105.58	13789.9	2297.85	4866.62	10366.5	2551.66	2596.35	2720.89	3584.65	4648.43	4512.1	5447	10021.2	11177	10122.8	13176.2	13675.9	0	0	0	0	0	0	0	0	0	0	0	1	1	0
P62859|RS28_RAT	4	4	181.36	7.15832	40S ribosomal protein S28 OS=Rattus norvegicus GN=Rps28 PE=1 SV=1	1361.31	1017.31	2086.63	230.033	1124.29	3629	1913.83	1490.22	1571	1942.29	2491.72	5984.26	3474.58	5141.81	10445	2658.28	3283.77	8828.8	947.896	361.261	2370.9	2131.66	2675.36	2332.61	2301.75	7924.18	7883.56	5206.59	12282.3	8361.88	0	0	0	0	0	0	0	0	0	0	0	0	0	0
P11240|COX5A_RAT	44	44	2114.08	2.68847	Cytochrome c oxidase subunit 5A, mitochondrial OS=Rattus norvegicus GN=Cox5a PE=1 SV=1	159589	114392	123093	31487.9	76942.6	203576	114036	82861.1	84878.8	120995	160143	205755	220312	181322	233086	157144	153605	207237	76427.4	148234	109813	159627	174975	164480	172321	279170	278764	252571	311191	237340	8	4	3	3	4	1	2	2	3	4	3	2	2	10
Q6UPE1|ETFD_RAT	4	4	129.1	8.46789	Electron transfer flavoprotein-ubiquinone oxidoreductase, mitochondrial OS=Rattus norvegicus GN=Etfdh PE=1 SV=1	23863.4	33554.1	5426.75	5626.06	25126	38773.8	47416.1	48342.8	48129.6	44376.6	44506.9	6279.89	40577.1	38222.6	13521.9	60099	19511.4	15366.7	46970	7110.94	3195.13	19835.9	5976.34	16797.9	11285.2	1781.67	1009.41	3915.38	2703.19	17402.1	1	2	0	2	0	0	1	1	0	0	0	0	0	0
P16617|PGK1_RAT	10	10	610.91	3.41995	Phosphoglycerate kinase 1 OS=Rattus norvegicus GN=Pgk1 PE=1 SV=2	51985.7	46777.7	72259	41525.5	61607.8	74861.7	51876.1	68068.7	107693	78789.7	122141	70810.4	116990	69217	62141	32133.9	76480.8	31512.7	42975.6	4687.76	35043.2	24680.7	16571.9	25922.4	26818.4	39598.6	31378.5	24492.2	20966.2	18897.7	5	1	0	2	2	0	3	3	2	2	3	2	1	3
Q5U2S7|Q5U2S7_RAT	1	1	35.41	97.2163	Proteasome (Prosome, macropain) 26S subunit, non-ATPase, 3 OS=Rattus norvegicus GN=Psmd3 PE=1 SV=1	90.5915	2.10723	5.31448	12.7289	10.2168	82.9596	271.296	142.97	29.4828	148.643	296.349	3.85937	106.283	74.6604	24.0722	51.9769	5.99946	1.07189	232.214	7.03466	2.68308	1.61328	0.790496	29.4565	18.6299	4.13155	2.81196	0.00338192	0	0	0	0	0	0	0	0	1	0	0	0	0	0	0	0
D3ZD09|D3ZD09_RAT	5	5	358.98	5.62084	Cytochrome c oxidase subunit OS=Rattus norvegicus GN=Cox6b1 PE=1 SV=1	7229.51	6062.65	4089.17	877.378	9124.03	16381.5	19368.2	13801.4	12407.1	11075.3	10593	7468.96	23254.5	16693.3	5933.24	8238.96	7311.23	18403.8	4832.45	2093.1	17392.3	22343.6	10889.9	7547.72	7645.51	23452.1	23310.4	28372.3	34925	43854.2	2	3	0	0	0	1	0	0	0	1	0	0	0	2
Q5XI72|IF4H_RAT	2	2	58.24	4.33831	Eukaryotic translation initiation factor 4H OS=Rattus norvegicus GN=Eif4h PE=1 SV=1	502.424	535.869	685.927	104.649	768.783	2368.13	1213.07	900.105	679.299	1256.35	944.355	2119.74	1633.93	1854.78	2171.45	1629.22	1157.73	2432.75	459.782	2377.56	1996.81	1101.42	2244.53	1417.43	1396.23	1860.39	2152.76	2587.58	2724.83	1943.87	0	0	0	0	0	0	0	0	0	0	0	0	0	0
Q68FU3|ETFB_RAT	15	15	764.8	3.07536	Electron transfer flavoprotein subunit beta OS=Rattus norvegicus GN=Etfb PE=2 SV=3	61495.4	70135.2	52272.1	18070.1	72755.1	97139.8	105987	105643	130560	86954.9	110990	86849.4	121810	92920.5	98303.9	41579.3	60220	40271.1	47153.9	4972.89	40283.7	33652.5	34136.8	31154	31902.5	47091.4	37281.1	28577	30897.2	50444.8	5	3	4	2	2	0	1	1	2	4	1	1	0	2
G3V945|G3V945_RAT	3	3	125.68	14.6356	Aldehyde dehydrogenase family 5, subfamily A1 OS=Rattus norvegicus GN=Aldh5a1 PE=1 SV=1	996.798	1110.23	379.541	11530.6	770.235	181.096	690.62	1601.87	1341.23	2809.78	3985.26	2208.63	3683.9	4486.6	3461.76	463.873	394.351	176.701	1231.29	2714.53	180.392	301.159	139.738	367.873	228.839	2153.75	1258.6	1272.47	1760.43	2728.46	0	0	0	1	0	0	0	0	0	0	1	0	0	1
P07335|KCRB_RAT	3	3	136.57	5.27039	Creatine kinase B-type OS=Rattus norvegicus GN=Ckb PE=1 SV=2	23881.3	25520.4	6879.52	38527.6	24666.6	9059.45	23225.9	11594.2	8277.33	15045.5	11180	4569.19	9351.6	9528.85	8809.86	7501.69	3835.04	3967.22	27798.4	9510.53	2454.45	4646.06	2812.29	5995.44	8375.56	6992.83	2651.91	2276.36	3876.19	6871.87	0	1	0	2	0	0	0	0	0	0	0	0	0	0
G3V7I0|G3V7I0_RAT	3	3	203.19	4.08562	Peroxiredoxin 3 OS=Rattus norvegicus GN=Prdx3 PE=1 SV=1	7064.57	6514.15	4733.22	2320.01	5822.8	22851.4	20481.1	8871.48	11526.7	9142.3	12735.1	7842.52	15392.9	8889.11	7617.17	2669.87	5104.83	5175.73	11233.5	543.891	3354.26	4422.63	3539.96	4063.97	2455.67	14320.2	11485.2	7247.03	12793	14581.7	1	0	1	0	0	0	0	0	0	0	0	0	0	3
B5DFG4|B5DFG4_RAT	4	4	144.9	4.39137	Heat shock 27kD protein family, member 7 (Cardiovascular) OS=Rattus norvegicus GN=Hspb7 PE=2 SV=1	2062.32	3000.25	2000.75	216.83	2202.75	3196.38	2700.22	2620.82	2602.42	2739.85	1346.4	1264.59	836.039	755.966	979.867	419.943	356.954	264.689	1123.97	990.563	624.477	497.852	710.91	855.505	793.844	1040.78	1820.9	1191.54	2055.96	1993.15	1	1	0	0	0	1	1	0	2	0	0	0	0	0
G3V852|G3V852_RAT	7	7	285.04	2.37829	RCG55135, isoform CRA_b OS=Rattus norvegicus GN=Tln1 PE=1 SV=1	4496.64	4232.01	2669.91	9031.51	5708.88	8223.49	9545.21	12525.7	11522.3	8911.57	10856.1	4986.15	13405.6	12325	10253.1	4802.98	8689.08	6223.42	6001.99	2095.49	4024.85	4492.93	4139.87	5235.31	3898.39	5667.21	4788.51	4788.12	6138.52	5174.66	2	0	0	2	1	1	0	0	0	1	0	0	1	1
F1M6C2|F1M6C2_RAT	1	1	49.63	4.48071	Uncharacterized protein OS=Rattus norvegicus GN=LOC103691939 PE=1 SV=1	4597.91	5343.12	3472.63	6784.97	4344.5	3848.43	4753.15	4316.04	3836.39	4281.14	1722.58	287.794	798.131	753.443	2870.54	3623.12	2634.12	1307.42	2610.87	240.167	2408.18	2786.47	5224.78	2459.26	2948.06	596.238	340.601	1456.44	385.4	2698.83	1	0	0	1	0	0	0	0	0	0	0	0	0	0
Q9WUS0|KAD4_RAT	1	1	27.08	2.29976	Adenylate kinase 4, mitochondrial OS=Rattus norvegicus GN=Ak4 PE=2 SV=1	379.105	269.202	151.989	106.812	348.813	661.106	425.343	430.704	712.362	412.62	552.989	307.257	434.234	438.363	563.664	298.779	505.673	423.755	308.309	668.299	305.809	331.911	186.61	176.4	148.145	307.104	254.835	282.777	279.217	161.552	0	0	0	0	0	0	1	0	0	0	0	0	0	0
Q63692|CDC37_RAT	3	3	117.45	1.69599	Hsp90 co-chaperone Cdc37 OS=Rattus norvegicus GN=Cdc37 PE=1 SV=2	5705.36	5501.36	4595.91	7947.84	4274.08	3850.07	3145.99	4326.23	4332.88	4820.68	6345.86	4008.49	5224.56	5272.44	5635.34	3413.63	3760.59	3737.05	4337.4	5054.38	2586.35	3726.3	3170.5	3225.76	3815.14	4827.62	2958.87	2605.94	3267.01	4061.86	0	0	0	1	0	0	0	0	0	0	0	0	0	0
Q63910|Q63910_RAT	5	5	199.63	2.83402	Alpha globin OS=Rattus norvegicus GN=Hba-a3 PE=1 SV=2	6154.1	4165.17	6443.22	7028.17	2901.77	3752.49	3582.34	2421.6	1925.18	2546.73	2860.79	3624.91	2694.53	2546.54	2687.71	5779.39	8499.66	12511.6	3452.94	2501.13	9951.47	6558.31	11854.4	7387.66	4571.67	3123.27	4281.06	4170.93	3623.4	3235.34	0	0	0	1	0	0	0	0	0	0	0	0	0	0
F1M8K0|F1M8K0_RAT;P97610|SYT12_RAT	1	1	28.58	23.7508	Dystroglycan 1 OS=Rattus norvegicus GN=Dag1 PE=1 SV=1	57.3163	63.7137	44.5866	0	64.3268	10.0683	23.5274	7.76525	12.3419	17.3883	24.2123	517.457	50.1735	113.65	123.525	12.5946	36.496	67.9476	27.3559	10.4774	65.2559	78.6818	144.126	21.2639	54.3163	291.487	292.274	349.392	472.012	283.309	0	0	0	0	0	0	0	0	0	0	0	0	0	0
P52944|PDLI1_RAT	8	8	436.72	2.73943	PDZ and LIM domain protein 1 OS=Rattus norvegicus GN=Pdlim1 PE=1 SV=4	7078.71	7063.21	5034.83	8539.91	5635.02	16448.5	16612.3	17080.9	10680.4	20261.3	14758.3	4920.53	15078.8	20187.9	21245.8	13918	5103.66	3852.41	3973.44	2751.05	5800.77	7017.62	9593.9	7122.16	6740.73	6271.97	4757	5465.43	6962.19	14759.6	3	2	0	2	0	0	2	1	0	0	0	0	0	1
F1MAA7|F1MAA7_RAT	5	5	230.74	2.7768	Laminin subunit gamma 1 OS=Rattus norvegicus GN=Lamc1 PE=1 SV=1	1896.18	1918.9	2113.82	1217.36	1277.71	4545.56	2980.34	2310.93	1781.54	3388.54	2399.73	6050.27	3361.86	2672.03	4748.71	2363.73	2839.68	3239.56	1970.85	703.531	1306.99	1619.88	2591.34	1964.09	2090.63	3567.61	6109.01	3473.31	5858.9	4382.87	0	0	0	1	0	0	1	0	0	0	0	0	0	0
Q5I0K3|CLYBL_RAT	4	4	198.35	3.81569	Citrate lyase subunit beta-like protein, mitochondrial OS=Rattus norvegicus GN=Clybl PE=2 SV=2	3681.13	3478.76	1371.78	886.794	4874.31	4729.56	5806.42	5410.48	4546.27	4573.93	5952.89	3336.11	4966.36	3223.17	9332.62	2059.28	2301.6	1773.1	3904.11	523.853	1584.1	1891.77	1241.31	1229.1	1080.29	3901.19	1784.51	1383.68	2279.05	2212.21	0	0	0	0	0	0	3	1	0	1	1	0	0	1
B2RYS2|B2RYS2_RAT	34	34	1507.52	2.82263	Cytochrome b-c1 complex subunit 7 OS=Rattus norvegicus GN=Uqcrb PE=1 SV=1	46570.7	53313.9	48571.7	21084.8	40588.2	84487.8	66019.1	42267.3	42206.1	60457.9	59053.4	96330	75760	72039.3	117863	69669.6	72813.2	78667.4	48756.6	17818.7	60082.1	84204.6	99377.3	59062.3	61443.2	96692.4	125263	111926	132802	126433	3	2	2	0	4	0	6	3	3	4	4	0	0	3
A0A0G2K6R8|A0A0G2K6R8_RAT	1	1	39.88	11.8687	EH domain-binding protein 1-like 1 OS=Rattus norvegicus GN=Ehbp1l1 PE=1 SV=1	89.1627	57.4104	46.6858	2.19965	146.707	103.636	151.874	62.4262	209.245	58.3636	65.6268	68.1219	40.9566	57.911	29.5936	17.3492	11.5027	5.59269	12.4499	2.44065	56.0964	100.887	48.9131	59.4659	74.1416	50.3271	22.9635	46.2684	56.1232	58.7261	0	0	0	0	1	0	0	0	0	0	0	0	0	0
M0RA08|M0RA08_RAT	2	2	87.03	10.7939	Perilipin OS=Rattus norvegicus GN=Plin3 PE=1 SV=1	63.1723	85.6541	301.862	7.42091	11.6107	9.20204	112.754	178.475	57.7915	125.95	328.822	1810.49	320.184	800.286	916.533	672.89	16.1015	594.08	80.1021	5.80168	294.51	297.528	257.093	200.663	483.089	804.869	850.742	704.324	1364.62	1345.55	0	0	0	0	0	0	0	0	0	0	0	0	0	0
D3ZCV0|D3ZCV0_RAT	7	7	302.28	4.46371	Actinin alpha 2 OS=Rattus norvegicus GN=Actn2 PE=1 SV=1	14550.3	15533.4	4476.77	1602.97	14658.8	10725.3	6135.47	7305.84	5849.1	6707.97	10026.2	3630.45	4671.85	4393.49	2838.06	1254.36	1519.34	1636.45	5480.88	1494.61	2234.24	2172.27	2564.55	4008.24	2805.63	2919.7	2094.69	2081.63	2907.95	2672.46	2	4	1	1	3	0	0	0	0	0	1	0	0	0
F1LUA1|F1LUA1_RAT	5	5	186.89	5.70342	Early endosome antigen 1 OS=Rattus norvegicus GN=Eea1 PE=1 SV=1	1965.98	2010.52	297.241	1872.9	760.295	1470.73	1162.17	576.223	1230.22	2562.45	1759.05	923.63	1254.58	691.061	1377.01	503.065	776.003	648.309	551.823	723.831	677.661	1049.18	2496.97	2635.02	831.176	2152.95	4347.34	3662.01	3615.87	4490.06	0	1	0	1	1	0	0	1	1	1	0	0	0	0
F7EV94|F7EV94_RAT	7	7	362.78	2.90716	2-oxoisovalerate dehydrogenase subunit alpha, mitochondrial OS=Rattus norvegicus GN=Bckdha PE=1 SV=1	24143.6	22243.7	15022.2	29729.3	20191	20838.3	30605.3	41579.9	38799.1	32191.2	25145.6	8873.99	33037.6	18618.7	20797.4	14608.4	16442.9	13892.6	16751.8	8829.28	9630.18	16814.1	13543.3	23164.3	15871.1	12053.7	4769.48	7634.01	11742.4	20217.6	0	0	0	3	2	0	0	1	1	0	1	0	0	1
A0A0G2JUX5|A0A0G2JUX5_RAT	1	1	74.31	21.5815	Transcriptional activator protein Pur-beta OS=Rattus norvegicus GN=Purb PE=1 SV=1	215.876	134.64	230.168	0.0284467	56.7794	13.0526	104.18	1059.92	582.157	1086.76	2015.88	3765.74	1632.7	1572.07	982.792	148.213	15.9807	210.83	96.4511	11.4998	101.764	39.2113	131.133	79.3857	110.437	1157.52	786.585	661.774	1021.93	1404.08	0	0	0	0	0	0	0	0	0	0	0	1	1	1
D3ZVK3|D3ZVK3_RAT	1	1	20.87	89.8461	Similar to CGI-09 protein (Predicted) OS=Rattus norvegicus GN=Trmt6 PE=1 SV=1	591.911	214.709	35.7383	0	230.269	230.11	201.628	1689.12	2608.7	611.238	104.205	53.5434	9.25049	1.748	5.37701	12.1195	16.1245	7.32843	27.4653	21.661	23.3893	2.81942	11.414	7.27102	14.55	50.1856	6.49281	10.1655	8.89919	18.1572	0	0	0	0	0	0	0	2	0	1	0	0	0	0
D4A0T0|D4A0T0_RAT	6	6	261.9	3.17484	NADH:ubiquinone oxidoreductase subunit B10 OS=Rattus norvegicus GN=Ndufb10 PE=1 SV=1	17605.1	18454.1	17398.6	5502.06	20521.1	23967.5	20140	19368.7	17763.4	18470.6	21200.9	36503.7	32170.6	17776.7	27565.6	14356.2	10843.5	14909.1	14720.6	2549.73	9173.06	8714.57	6582.41	9792.85	8327.46	30820.6	25414.8	14444	25719.3	16846.4	2	2	0	0	1	0	2	1	0	0	0	1	1	0
P20788|UCRI_RAT	28	28	1254.26	3.10817	Cytochrome b-c1 complex subunit Rieske, mitochondrial OS=Rattus norvegicus GN=Uqcrfs1 PE=1 SV=2	85511.3	92609.3	64214.8	18065.7	74612.2	170929	95117	76685.2	77361.5	75281.9	94980.7	113226	124763	104706	110976	258091	209251	338609	81042.8	154284	148110	194626	178490	143828	210310	97356.7	114180	180669	172489	130164	5	4	5	0	3	0	0	2	3	4	3	0	1	2
A0A0G2JZ34|A0A0G2JZ34_RAT	2	2	92.14	1.9801	Palmdelphin OS=Rattus norvegicus GN=Palmd PE=1 SV=1	2635.46	2240.93	2553.75	3501.53	2329.32	8044.74	4804.28	3965.71	3632.76	4252.72	4151.56	6749.15	4117.33	3359.96	7485.62	3447.06	4044.39	4638.12	3426.62	1957.24	2140.58	2517.72	3949.69	3045.33	3421.62	5242.9	6576.34	4340.92	5894.14	4203.71	1	0	1	0	0	0	1	0	0	0	0	0	0	0
Q66HF1|NDUS1_RAT	6	6	291.45	7.04096	NADH-ubiquinone oxidoreductase 75 kDa subunit, mitochondrial OS=Rattus norvegicus GN=Ndufs1 PE=1 SV=1	11796.5	11626	5082.65	84481.1	11401.5	5649.41	8595.13	9694.83	8442.63	7347.16	12127.3	4289.08	10040.8	14274.6	5492.19	4682.72	3630.84	2294.11	6707.12	2313.45	4040.35	6040.57	3379.48	4670.31	5217.9	3882.16	2879.81	3450.74	3071.69	4381.9	0	1	1	3	1	0	0	0	0	0	0	2	0	2
D3ZXF9|D3ZXF9_RAT	5	5	197.65	4.75089	Mitochondrial ribosomal protein L12 OS=Rattus norvegicus GN=Mrpl12 PE=1 SV=1	2257.95	2030.9	3354.6	110.659	2014.87	9934.59	5577.07	3889.17	3527.18	5756.96	4676.19	8420.36	6504.34	8031.42	8695.18	4169.93	6392.17	6518.33	2316.4	2319.5	5553.66	7805.37	7169.28	4360.34	4752.8	6188.1	9159.8	9336.24	12191.4	9535.73	0	0	0	0	0	1	1	0	0	0	1	0	0	0
P85971|6PGL_RAT	1	1	35.95	3.30594	6-phosphogluconolactonase OS=Rattus norvegicus GN=Pgls PE=1 SV=1	110.678	106.296	98.9617	256.969	213.859	330.074	235.25	301.791	274.836	240.491	351.016	83.6164	278.707	307.535	139.878	72.1578	188.678	54.6998	127.916	21.9239	138.898	104.511	52.2517	65.5435	56.9656	119.543	108.89	140.321	102.785	96.5636	0	0	0	0	0	0	1	0	0	0	1	0	0	0
G3V8V6|G3V8V6_RAT	2	2	108.46	6.28574	O-acetyl-ADP-ribose deacetylase MACROD1 OS=Rattus norvegicus GN=Macrod1 PE=1 SV=3	947.321	1096	992.679	10347.7	963.778	2419.04	2320.11	1523.82	1569.36	1132.86	2555.38	3969.41	1057.97	1252.93	1441.91	592.483	325.719	652.681	447.902	263.763	331.46	901.989	920.678	607.223	670.241	1390.63	1409.74	830.554	1657.44	2058.98	0	0	0	0	0	0	1	0	0	0	0	1	0	0
P11598|PDIA3_RAT	6	6	249.51	2.23664	Protein disulfide-isomerase A3 OS=Rattus norvegicus GN=Pdia3 PE=1 SV=2	2940.47	2874.85	2626.86	2567.45	3600.83	4066.11	3909.42	4180.79	5840.65	3318.37	4441.23	2914.95	5553.76	4515.19	5257.6	2693.21	4280.2	4083.58	2013.9	1294.41	2164.22	2124	1542.46	2369.94	1940.81	3942.37	2199	1845.28	2767.22	3174.7	3	0	0	0	1	0	0	0	1	0	1	1	1	1
P23965|ECI1_RAT	12	12	540.55	3.96139	Enoyl-CoA delta isomerase 1, mitochondrial OS=Rattus norvegicus GN=Eci1 PE=1 SV=1	55231.8	60130	36384.4	37252.2	54693.8	45157.5	22138.3	26107.4	22757.5	22369.2	33305.8	148424	41018.3	98666.6	203810	124038	78803.2	203729	73499.4	68699.9	70189.1	111633	34665.5	36231	73684.3	131610	83224.6	56442	159323	85490.7	0	1	1	2	0	0	1	2	1	1	0	1	0	4
D4A9A6|D4A9A6_RAT	1	1	24.98	53.2424	Erythrocyte membrane protein band 4.1 OS=Rattus norvegicus GN=Epb41 PE=1 SV=2	32.1759	17.397	120.43	0	27.6941	0.331942	0	0.726131	13.6485	20.6672	108.111	186.073	30.5224	3.88594	0	5.46662	0	1.16095	0	0	115.703	85.1606	67.5012	52.4919	32.0107	46.6121	29.6221	43.5651	66.8352	75.2283	0	0	0	0	0	0	0	0	0	0	0	0	0	0
Q3ZAV2|Q3ZAV2_RAT	2	2	79.32	8.06056	Nuclease-sensitive element-binding protein 1 OS=Rattus norvegicus GN=Ybx1 PE=1 SV=1	4749.42	4649.82	5528.54	579.842	3380.46	10901.5	6878.28	5095.7	4537.8	7324.02	6331.11	9039.7	1800.29	2290.33	4720.38	1367.93	529.074	582.636	1808.06	21.837	819.185	1458.57	7021.96	4533	4170.49	7353.22	6794.04	5345.78	6403.98	5923.83	0	0	0	0	0	0	0	0	0	0	0	0	0	0
M0RBF1|M0RBF1_RAT	17	17	826.98	2.46671	Complement C3 OS=Rattus norvegicus GN=C3 PE=1 SV=1	17142.5	35321.2	22830.6	48502.4	25821	17056.1	15466.3	10876.9	11908.5	15618.3	42644.7	21072.5	36939.6	33728.5	40568.7	33348.4	32756.4	33436.8	54304.9	17353.2	20339.4	22218	27865.5	31727.5	31815	20555.9	16495.6	27577.4	27108.7	31846.7	0	1	2	3	2	1	2	1	0	0	2	1	0	0
P41350|CAV1_RAT	1	1	40.08	3.99038	Caveolin-1 OS=Rattus norvegicus GN=Cav1 PE=1 SV=3	228.981	299.436	230.102	16.0299	322.788	882.284	375.389	438.867	526.136	375.709	487.533	693.213	314.396	852.349	575.765	194.893	204.469	271.597	113.608	179.252	272.617	124.541	220.552	264.472	237.721	1296.08	986.865	444.181	657.324	461.555	0	0	0	0	0	0	0	0	0	0	0	0	0	1
D3ZCZ9|D3ZCZ9_RAT	9	9	348.35	5.26175	NADH dehydrogenase [ubiquinone] iron-sulfur protein 6, mitochondrial OS=Rattus norvegicus GN=LOC100912599 PE=1 SV=1	24035.6	25918	15445.1	41904.5	13385	8505.37	19082.3	15246.7	12274.1	21120.9	10299.2	1377.22	6786.78	3935.08	4841.88	13074.3	11143.4	2292.99	10906.3	896.971	4276.44	7356.95	7591.34	8723.35	9469.09	3631.54	3170.57	5794.62	5315.51	5024.66	1	0	2	1	0	0	0	0	0	1	2	0	0	0
D3ZF77|D3ZF77_RAT	2	2	82.45	3.63194	Aldo-keto reductase family 1, member C-like OS=Rattus norvegicus GN=Akr1cl PE=1 SV=1	12822.1	10538.6	3590.48	2571.57	12015.6	24613.6	20582.3	40988.3	41766.7	22450.1	30280.3	4788.94	41849.4	29246	32599.2	7870.39	16830	7112.32	12871.5	4264.07	5673.09	9220.28	7112.23	12628.6	6776.46	6081.26	4717.02	8412.4	8859.12	17320.6	1	0	0	0	1	1	0	0	0	0	0	0	0	0
P06399-2|FIBA_RAT	6	6	300.69	2.95993	Isoform 2 of Fibrinogen alpha chain OS=Rattus norvegicus GN=Fga	6134.3	9826.67	13639.8	6232.21	3883.92	34391.5	11822.6	19140.3	24003.9	17857.2	25580.1	34402.9	18863.2	16099.6	22613.6	20582.8	20598.6	12341	10599.8	5997.77	10250.9	8047.87	20653.2	13170.6	9561.3	13485.2	22456.2	13871.9	14118.7	11497.5	0	0	1	0	0	1	0	2	2	0	3	2	0	1
P05708|HXK1_RAT	2	2	86.74	2.89732	Hexokinase-1 OS=Rattus norvegicus GN=Hk1 PE=1 SV=4	2914.68	3084.48	1913.95	2751.15	2732.61	1333.43	1301.38	1383.65	2391.15	1407.27	1275.1	2169.9	1624.4	897.734	1075.28	1169.29	945.473	968.768	1379.88	160.476	1684.86	1730.64	1810.88	1663.03	2199.47	990.761	908.375	1247.4	1210.52	1209.59	0	0	0	0	1	0	1	1	0	0	0	0	0	0
F1LMM9|F1LMM9_RAT	2	2	60.5	7.0225	Elongation factor G, mitochondrial OS=Rattus norvegicus GN=Gfm1 PE=1 SV=2	3715.93	2510.15	850.733	913.708	3173.14	431.943	992.447	1657.81	1711.3	977.961	1350.25	310.439	882.277	439.322	268.988	208.776	618.968	241.664	1655.57	95.826	410.572	298.725	238.507	397.932	243.963	548.039	563.288	541.392	702.556	403.928	0	0	0	0	1	0	0	0	0	0	1	0	0	0
Q5XIH3|Q5XIH3_RAT	6	6	301.87	4.06035	NADH dehydrogenase [ubiquinone] flavoprotein 1, mitochondrial OS=Rattus norvegicus GN=Ndufv1 PE=1 SV=1	15542.2	16984	4359.7	2542.36	13669	6098.61	17859.7	15333.5	18308.5	13523.9	14560.7	7395.28	16015.5	6297.94	5588.11	4288.56	3847.93	2011.81	10790.6	2794.61	3564.13	2817.16	2033.47	5802.06	3299.94	5460.22	4251.6	2873.82	3669.35	3805.06	0	1	0	1	1	0	0	0	0	0	0	1	0	1
P38983|RSSA_RAT	1	1	39.63	2.5538	40S ribosomal protein SA OS=Rattus norvegicus GN=Rpsa PE=1 SV=3	2487.87	2286.46	3331.88	747.092	4599.77	5757.28	4235.63	7195.83	7709.68	4915.76	7050.28	6081.26	9932.63	6104.96	5187.34	2525.01	4169.95	3776.72	2355.5	1465.2	5374.29	2509.62	2205.12	2452.38	1557.18	7091.58	3835.61	3033.82	2943.88	2788.95	0	0	0	0	0	0	0	0	0	0	0	0	0	0
Q9QX80|Q9QX80_RAT	2	2	62.51	3.6079	CArG-binding factor A OS=Rattus norvegicus GN=Hnrnpab PE=1 SV=1	896.364	1018.72	1105.53	66.3706	727.735	1854.67	2110.4	1351.52	1280.18	1340.37	1581.15	1688.86	1439.27	1465.44	2099.1	840.658	862.906	1390.02	1042.74	231.065	570.572	939.859	1038.34	746.419	609.2	2120.08	2500.78	2592.79	3426.77	3122.72	0	0	0	0	0	0	0	0	0	0	0	0	0	0
Q9Z2L0|VDAC1_RAT	5	5	251.69	2.94907	Voltage-dependent anion-selective channel protein 1 OS=Rattus norvegicus GN=Vdac1 PE=1 SV=4	5425.74	7007.13	10756.8	17655.4	6621.04	7895.33	5693.45	5927.88	5687.01	5211.52	2242.51	3608.3	5211.39	5235.45	5622.05	7831	9592.27	8768.42	8493.69	29957.3	8394.94	6653.26	8505.68	5549.7	6769.19	5192.86	4881.52	4632.67	4039.14	5125.6	0	0	1	3	1	0	1	0	0	0	1	0	0	0
P11951|CX6C2_RAT	11	11	483.96	3.41212	Cytochrome c oxidase subunit 6C-2 OS=Rattus norvegicus GN=Cox6c2 PE=1 SV=3	23793.6	28898	12507.3	11697.6	18307.9	15015.2	22320.9	22595.8	20647.5	17623.9	23566.5	12442.4	19780.9	12602.4	9434.35	12267.7	8502.34	6767.31	24907.6	1838.48	6733.08	6495.54	5607.2	14192	10763	6164.56	6225.34	5158.01	5668.45	5564.39	1	1	1	3	2	0	2	1	1	1	2	1	0	1
P11762|LEG1_RAT	5	5	251.19	4.72402	Galectin-1 OS=Rattus norvegicus GN=Lgals1 PE=1 SV=2	2756.93	5043.44	2257.21	3281.99	4468.92	1793	2419.8	1138.02	837.616	961.383	1301.11	756.063	880.759	858.582	703.964	3107.04	2011.48	1580.44	1086.55	13474.8	1573.29	3009.06	1617.24	1285.9	1852.84	1113.61	695.873	729.214	1541.96	1638.42	1	2	0	0	3	0	1	0	0	0	0	0	0	0
P23928|CRYAB_RAT	61	61	2617.35	2.70806	Alpha-crystallin B chain OS=Rattus norvegicus GN=Cryab PE=1 SV=1	99826.9	76011.1	200807	94618.6	143525	115098	111166	219558	317079	105342	313943	201227	129607	198124	326092	79618.2	134495	187584	75064.1	88554.1	467766	301039	281170	325114	155821	309782	285152	186224	173749	217702	2	4	4	6	7	1	5	6	4	3	8	2	1	5
F8WFR6|F8WFR6_RAT	1	1	41.02	5.26851	Glycogenin-1 OS=Rattus norvegicus GN=Gyg1 PE=1 SV=1	604.425	469.029	1751.39	281.772	784.929	713.717	605.017	552.685	1289.52	437.661	994.678	1079.34	294.29	229.473	219.698	210.649	143.645	183.208	154.049	47.0921	953.74	693.55	374.44	565.562	392.073	959.339	409.874	221.696	312.942	408.98	0	0	1	0	0	0	0	0	0	0	0	0	0	0
D3ZY71|D3ZY71_RAT	1	1	44.26	30.8581	RCG21156 OS=Rattus norvegicus GN=NEWGENE_1586233 PE=1 SV=1	5.99648	3.81759	84.6007	22.8261	12.8908	770.876	64.6256	24.1831	7.9548	81.328	18.1256	911.552	71.3324	375.037	1081.35	572.598	255.619	557.653	14.8811	37.8434	141.355	236.825	430.996	180.9	208.439	612.866	966.439	650.883	1197.14	588.29	0	0	0	0	0	0	0	0	0	0	0	0	0	0
B0K010|B0K010_RAT	2	2	55.1	3.58484	Thioredoxin domain containing 17 OS=Rattus norvegicus GN=Txndc17 PE=1 SV=1	125.208	70.8032	119.824	443.231	166.337	357.551	383.924	180.402	213.886	384.313	226.726	92.2645	453.892	213.367	584.374	81.1981	239.875	51.0552	43.2201	22.7813	74.4002	175.327	169.78	95.0174	55.3655	332.31	177.088	228.375	367.124	355.955	0	0	0	1	0	0	0	0	0	0	0	0	0	0
A0A0G2K542|A0A0G2K542_RAT	2	2	60.98	14.7178	UDP-glucose pyrophosphorylase 2 OS=Rattus norvegicus GN=Ugp2 PE=1 SV=1	784.042	969.967	383.42	9.44685	832.736	865.417	1019.28	1331.81	1629.83	955.039	1239.11	963.812	563.271	182.24	404.65	80.0413	123.062	15.373	451.268	4.9143	49.8225	44.0434	46.7356	166.013	87.559	403.454	257.753	174.332	158.129	188.236	0	0	0	0	2	0	0	1	1	0	2	0	0	0
P43278|H10_RAT	3	3	155.12	4.04709	Histone H1.0 OS=Rattus norvegicus GN=H1f0 PE=2 SV=2	1426.6	1155.94	1624.46	504.474	1500.42	3804.82	2162.67	1737.56	2182.7	2163.32	1765.83	2335.41	3450.04	1127.62	4317.51	2147.94	1744.23	2682.35	1106.12	279.293	1108.27	1401.68	3061.3	2017.04	2011.86	4486.42	6035.38	3728.55	5741.84	5147.92	0	0	0	0	0	0	1	0	0	0	0	0	0	0
P70623|FABP4_RAT	2	2	71.89	7.48262	Fatty acid-binding protein, adipocyte OS=Rattus norvegicus GN=Fabp4 PE=1 SV=3	15474	15187.8	2760.03	4542.98	17589.9	6458.66	21625.6	18594.4	11772.3	18341.3	14467.8	996.139	9154.45	4917.61	6080.06	5674.95	1853.78	1841.43	15343.5	2710.69	404.609	2837.28	2097.55	2794.22	4021.87	1278.47	934.311	1219.05	1414.27	5416.65	1	0	0	0	0	1	1	0	0	0	1	0	0	1
Q62920-2|PDLI5_RAT	7	7	303.34	2.65417	Isoform 2 of PDZ and LIM domain protein 5 OS=Rattus norvegicus GN=Pdlim5	13066.2	14192.5	7181.03	2134.7	9400.3	25717	15109.5	17652.3	12244.2	20903.5	14857.5	19694.3	16802.1	16153.5	17524.6	7643.6	13805.3	13761.5	8713.75	3003.97	11590.3	11603.2	23006.1	11247.1	11466.2	20565.2	22368.2	22220.6	31320.2	25550.5	0	1	1	0	0	0	1	0	2	1	2	0	1	1
F1LPV8|F1LPV8_RAT	2	2	116.54	5.01502	Succinate--CoA ligase [GDP-forming] subunit beta, mitochondrial OS=Rattus norvegicus GN=Suclg2 PE=1 SV=2	6950.6	5565.37	6318.03	216.237	7091.09	14111.1	13695.6	16298.2	14353.2	9911.21	13679.5	15912.2	20993.4	18201	21385.3	5064.02	6635.69	5673.28	6797.68	1701.22	3620.46	3675.27	2445.6	4916.58	3322.35	12378	9252.15	4296.66	6498.04	7735.41	0	0	0	0	0	0	1	0	0	0	0	0	0	2
P51868|CASQ2_RAT	1	1	34.68	25.6801	Calsequestrin-2 OS=Rattus norvegicus GN=Casq2 PE=1 SV=2	1299.5	1305.79	295.664	18.6302	1495.55	367.808	1020.22	1635.22	1132.84	651.741	1335.53	110.5	852.05	155.974	109.81	176.727	228.272	30.3629	909.189	10.0898	88.7529	15.6181	21.9226	116.95	85.2988	45.4899	24.2073	15.5632	37.3393	64.6204	0	0	0	0	0	0	0	1	0	0	0	0	0	0
P17764|THIL_RAT	24	24	1468.11	1.97439	Acetyl-CoA acetyltransferase, mitochondrial OS=Rattus norvegicus GN=Acat1 PE=1 SV=1	187892	182901	167654	264491	172582	363373	222284	243212	271417	231022	263902	368073	472772	268100	308452	199956	346130	346795	164306	114549	306296	219473	175510	186775	174712	456749	415898	368318	382901	302190	2	2	2	8	2	2	4	1	2	2	4	2	1	5
Q5XI73|GDIR1_RAT	3	3	95.77	3.01985	Rho GDP-dissociation inhibitor 1 OS=Rattus norvegicus GN=Arhgdia PE=1 SV=1	1973.57	1888.33	1492.25	1092.01	1779.04	1237.29	1483.27	1891.37	2084.47	2720.02	3830.71	2037.87	3151.82	3260.91	3747.76	1391.16	1640.03	1280.68	3062.39	475.22	855.061	1049.14	831.035	1397.05	1175.61	2604.13	1659.31	1194.06	1882.85	2328.77	0	0	0	1	0	0	1	0	0	0	0	0	0	0
Q499Q2|Q499Q2_RAT	1	1	45.25	4.52997	Tumor protein D52-like 1 OS=Rattus norvegicus GN=Tpd52l1 PE=2 SV=1	64.3772	76.6567	69.2464	8.58079	85.5354	99.3346	271.259	252.973	97.6574	121.4	104.067	363.832	104.815	103.112	214.428	64.9455	78.7756	44.5077	70.3147	16.914	89.2098	150.427	129.655	84.2342	73.0728	73.9014	315.169	234.471	251.184	373.088	0	0	0	0	0	0	0	0	0	0	0	0	0	0
Q60587|ECHB_RAT	9	9	459.57	2.22173	Trifunctional enzyme subunit beta, mitochondrial OS=Rattus norvegicus GN=Hadhb PE=1 SV=1	12115.6	12844.9	18611.2	9734.32	14653	11745	13706.7	10811.6	6358.19	10805.9	16551.4	7243.28	14062.7	15964.7	26223.4	15114	8418.3	9960.95	11429.8	8206.68	7063.87	7809.12	6629.02	6042.21	8484.27	9459.48	4795.46	5134.07	7032.99	10386.1	0	0	1	1	0	0	1	0	1	0	0	1	1	2
P05942|S10A4_RAT	1	1	22.54	126.321	Protein S100-A4 OS=Rattus norvegicus GN=S100a4 PE=2 SV=1	291.934	281.855	208.402	2.15047	384.422	293.172	521.616	585.399	875.547	510.703	1055.61	13.1202	442.393	110.568	47.8424	59.567	295.198	4.14983	411.804	4.83399	89.9426	3.22824	1.61596	175.009	31.7576	4.45162	5.1937	2.47811	1.20832	8.7267	0	0	0	0	1	0	0	0	0	0	1	0	0	0
P34058|HS90B_RAT	13	13	685.07	2.89029	Heat shock protein HSP 90-beta OS=Rattus norvegicus GN=Hsp90ab1 PE=1 SV=4	40663.5	52113.8	14246.7	11115.3	53293.3	28770.5	38920.2	37121	41824.2	33871.3	34845.3	14976.7	32875.6	21353.5	23812.7	24012.4	16996	10882.9	26601.9	24683.9	8592.51	20520.4	11463	12474	20732.9	15690	11934	10831.6	11970.3	12027.1	5	1	0	1	3	0	3	3	2	4	5	0	2	1
Q6IFZ5|Q6IFZ5_RAT	2	2	62.6	25.5461	Keratin 76 OS=Rattus norvegicus GN=Krt76 PE=2 SV=1	874.416	869.693	1360.59	24.4233	850.413	66.0823	748.586	1428.02	8395.99	12585.4	18380.5	10135.8	2215.77	2269.94	1044.76	1187.75	107.116	683.446	343.384	74.9116	361.65	551.106	643.254	380.767	572.911	6483.99	4839.36	28597.3	3331.11	17972.3	0	0	0	0	0	0	0	0	1	0	0	0	0	1
D4A269|D4A269_RAT	4	4	173.13	2.13977	Uncharacterized protein OS=Rattus norvegicus PE=4 SV=1	15306.7	13613.1	18086	8368.26	16270.6	38229.1	23587.4	24937.5	22456.8	23567.4	33519	42916.8	19499.6	25137.8	20818.5	13542.8	18209.4	18992.7	11541	4025.84	14242.6	18146.5	17076.5	15603.7	14136.7	19950	21523.6	14366.2	15618.1	16177.7	0	0	0	1	0	0	0	0	1	1	0	0	0	0
P25113|PGAM1_RAT	5	5	210.28	2.75392	Phosphoglycerate mutase 1 OS=Rattus norvegicus GN=Pgam1 PE=1 SV=4	13966.4	11970.6	8528.32	2511.61	10367.4	23846.8	21910.9	16500.2	17247.1	16767	25934.6	12448	23236.7	16605.9	28172.7	12600	8164.89	7654.95	13280.3	15795.5	3946.08	5703.72	9044.99	11847.2	8093.08	19742.2	12579.6	6134	8959.26	11646.2	0	0	0	1	1	1	1	1	0	0	0	0	0	0
P63031|MPC1_RAT	2	2	101.91	3.24157	Mitochondrial pyruvate carrier 1 OS=Rattus norvegicus GN=Mpc1 PE=3 SV=1	225.807	425.736	328.027	1890.05	226.859	385.819	535.705	463.562	403.088	501.273	558.565	670.471	503.559	493.967	618.581	566.934	559.557	678.83	196.765	417.061	904.834	988.262	768.486	475.337	751.192	1286.01	1503.03	1655.15	2203.86	773.358	0	0	0	0	0	0	0	0	0	0	0	0	0	0
P29419|ATP5I_RAT	11	11	583.17	3.31029	ATP synthase subunit e, mitochondrial OS=Rattus norvegicus GN=Atp5i PE=1 SV=3	4209.74	4846.48	10862.3	9310.19	4015.73	10055.9	4251.55	4302.15	4498.59	4965.88	6850.72	11388.6	7286.61	5352.65	5859.78	14619.8	19352.3	30271.5	4180.28	6122.59	22100.5	18536.9	28769.3	13338.3	10188.4	11495.1	17333.8	18412.7	16111.9	7922.69	0	2	1	1	0	0	0	0	1	1	1	0	0	0
P18163|ACSL1_RAT	3	3	107.21	2.62881	Long-chain-fatty-acid--CoA ligase 1 OS=Rattus norvegicus GN=Acsl1 PE=1 SV=1	1881.41	2144.07	1155.02	2639.81	2894.24	1853.62	2742.11	2199.96	3204.67	1659.12	3052.33	1607.33	3203.72	1619.35	2123.38	1084.16	1669.41	1172.33	1574.95	170.112	852.669	1028.42	608.316	1024.54	921.315	1019.93	1308.54	1012.51	1275.57	1037.91	1	1	1	0	0	0	0	1	1	0	0	0	0	0
Q4KLG5|Q4KLG5_RAT	1	1	33.99	4.39553	Protein kinase, cAMP dependent regulatory, type II beta OS=Rattus norvegicus GN=Prkar2b PE=2 SV=1	1672.47	2039.49	2587.61	633.834	1764.45	978.24	1633.07	2009.64	2413.24	1360.61	1697.6	727.59	2405.48	1483.95	973.461	1092.88	1403.46	1521.67	1460.38	7020.05	1458.38	794.736	667.1	706.549	493.148	802.196	456.269	509.075	471.626	604.276	0	0	0	0	0	0	0	2	0	0	0	0	0	0
P26453-2|BASI_RAT	2	2	96.5	3.16679	Isoform 2 of Basigin OS=Rattus norvegicus GN=Bsg	3922.11	4365.74	3010.32	7110.44	3007.09	16941.7	8157.45	6160.41	4960.55	7253.73	6009.54	13018.6	7468.42	9780.46	10221.5	7045.83	4407.2	5858.89	4984.03	561.444	2032.86	2337.31	3192.96	3419.27	3700.75	10403.4	8883.69	6931.79	10137	7892.7	0	0	2	0	1	0	0	0	0	0	1	0	0	0
Q9JLJ3|AL9A1_RAT	1	1	46	3.72797	4-trimethylaminobutyraldehyde dehydrogenase OS=Rattus norvegicus GN=Aldh9a1 PE=1 SV=1	483.901	468.825	413.852	93.2532	587.295	922.803	583.676	746.444	669.042	731.871	583.808	176.2	462.799	411.622	267.186	275.656	263.53	144.837	394.411	513.541	207.068	279.427	167.882	142.002	183.735	434.648	237.719	252.833	245.271	270.47	0	0	0	0	0	0	0	0	0	0	0	0	0	0
G3V9C7|G3V9C7_RAT	4	4	138.69	7.83857	Histone H2B OS=Rattus norvegicus GN=Hist1h2bk PE=3 SV=1	2518.63	2763.13	3092.32	1115.86	3946.68	6045.41	11453	9546.57	11607.2	9989.61	21449.3	4566.34	26307.4	17142.2	35858.6	6866.3	3063.06	4422.9	8595.61	1935.06	1755.52	5126.59	6875.29	7866.94	6925.65	1117.31	2899.93	9229.98	11530.9	12206.2	0	0	0	0	0	0	0	1	0	1	0	0	0	0
Q9QXU8|DC1L1_RAT	1	1	51.6	4.68757	Cytoplasmic dynein 1 light intermediate chain 1 OS=Rattus norvegicus GN=Dync1li1 PE=1 SV=1	27.7193	575.429	298.062	24.3393	112.966	145.98	360.691	216.149	215.232	117.118	345.359	287.734	482.98	397.819	690.498	77.9891	180.554	160.36	31.0898	20.2701	193.36	380.243	383.887	300.014	634.183	491.505	262.913	276.611	413.766	605.049	0	1	0	0	0	0	0	0	0	0	0	0	0	0
D3ZXF8|D3ZXF8_RAT	1	1	26.06	9.73263	Mitochondrial ribosomal protein L43 OS=Rattus norvegicus GN=Mrpl43 PE=1 SV=3	81.1678	47.5998	47.0423	0	63.9116	137.775	156.591	66.2842	289.059	153.176	125.142	269.156	26.3967	37.5063	27.6655	14.0878	3.76804	63.5613	4.63071	4.21952	156.375	213.409	183.411	79.212	48.2582	84.9012	154.398	328.472	211.46	99.3076	0	0	0	0	0	0	0	0	0	0	0	0	0	0
A0A140UHX6|A0A140UHX6_RAT	1	1	40.72	7.89378	Spectrin beta chain OS=Rattus norvegicus GN=Sptb PE=1 SV=1	169.964	92.4816	89.3786	8.35522	249.497	293.161	415.816	590.568	748.189	261.467	1176.29	159.424	905.82	1901.5	669.617	222.254	935.639	300.504	1045.53	421.834	930.993	377.553	312.919	610.955	266.188	205.595	438.746	436.203	276.702	491.807	0	0	0	0	0	0	0	0	0	0	0	0	0	0
P21571|ATP5J_RAT	28	28	1428.19	2.44577	ATP synthase-coupling factor 6, mitochondrial OS=Rattus norvegicus GN=Atp5j PE=1 SV=1	88339.4	100375	135975	40523.1	87324	186068	97659	99166.4	88304.8	103086	165479	174569	179226	171421	369517	286457	245542	355350	110004	109443	199762	149307	167487	130382	180104	108446	124668	133726	132334	126508	3	5	1	4	3	0	1	1	1	4	6	1	1	6
Q64578|AT2A1_RAT	1	1	24.19	5.35517	Sarcoplasmic/endoplasmic reticulum calcium ATPase 1 OS=Rattus norvegicus GN=Atp2a1 PE=1 SV=1	6480.4	6692.06	2647.85	1879.35	3884.03	5722.32	3167.23	3939.33	3861.29	5127.28	1349.88	34026.9	29398.9	28071.3	22737.4	24556.2	12284	17879.2	15826.2	10032.7	2293.76	4887.94	3794.16	4584.38	8840.09	4891.65	7113.87	5113.85	5927.98	4973.06	0	0	0	1	0	0	0	0	0	0	0	0	0	1
Q63556|SPA3M_RAT	1	1	36.51	3.01383	Serine protease inhibitor A3M (Fragment) OS=Rattus norvegicus GN=Serpina3m PE=2 SV=1	375.793	561.217	408.477	1101.57	212.562	805.047	577.858	435.255	386.617	414.129	532.599	917.394	310.604	272.929	465.516	346.21	85.9895	101.396	301.317	47.5613	162.276	286.845	290.969	289.239	324.932	329.735	506.593	235.408	427.982	415.382	0	0	0	0	0	0	0	0	0	0	0	0	0	0
P27321|ICAL_RAT	4	4	202.97	2.24459	Calpastatin OS=Rattus norvegicus GN=Cast PE=1 SV=3	2078.37	2461.18	1465.1	936.551	1892.68	3220.22	2372.6	2162.24	2233.56	3949.19	5965.94	1959.02	2722.03	3858.43	5118.94	2843.15	1915.25	1584.63	2773.97	4017.63	1009.29	1665.1	2108.02	1952.78	2007.78	2762.01	3275.37	2844.5	4029.79	5877.9	0	0	0	0	1	0	0	0	0	0	0	0	0	0
O88637-2|PCY2_RAT	2	2	77.65	4.87847	Isoform 2 of Ethanolamine-phosphate cytidylyltransferase OS=Rattus norvegicus GN=Pcyt2	806.726	872.329	277.021	1447.87	636.145	1332.11	924.187	937.032	1484.82	1074.93	1862.67	412.149	1468.03	1474.16	2107.52	396.399	1127.48	382.015	443.449	39.8021	221.654	382.87	221.168	409.276	266.431	842.16	816.847	589.428	773.314	656.326	1	0	0	0	1	0	1	0	0	1	0	0	1	1
F1LPG5|F1LPG5_RAT	2	2	42.88	4.37304	NADH:ubiquinone oxidoreductase subunit B4 OS=Rattus norvegicus GN=Ndufb4 PE=1 SV=1	305.331	177.366	482.705	15.4818	155.728	617.204	282.144	474.496	361.124	349.924	399.64	1220.32	1042.09	795.65	188.527	216.406	202.351	214.665	106.574	757.432	285.769	268.927	180.345	250.211	184.377	1381.09	1014.14	976.454	940.81	657.962	0	0	0	0	0	0	0	0	0	0	0	0	0	0
P81155|VDAC2_RAT	1	1	43.65	5.66794	Voltage-dependent anion-selective channel protein 2 OS=Rattus norvegicus GN=Vdac2 PE=1 SV=2	100.253	248.878	36.9641	1.34945	158.676	555.698	394.653	331.892	469.436	426.47	478.519	695.831	536.756	379.401	577.566	192.099	359.97	255.466	61.0036	21.6537	153.908	66.3525	106.388	98.5573	45.5248	360.644	300.141	384.447	405.275	167.54	0	0	0	0	0	0	0	0	0	0	0	0	0	0
P07151|B2MG_RAT	1	1	40.12	14.5882	Beta-2-microglobulin OS=Rattus norvegicus GN=B2m PE=1 SV=1	24.1122	21.1973	93.6232	0	7.51518	171.32	72.9848	19.5711	9.29101	66.7038	64.7648	40.4234	43.4436	65.9994	20.7634	41.2297	81.9859	160.073	1.89354	0	170.523	230.055	247.046	206.005	130.486	740.099	287.421	224.357	696.693	187.84	0	0	0	0	0	0	0	0	0	0	0	0	0	0
D3ZG43|D3ZG43_RAT	8	8	473.18	3.76333	NADH dehydrogenase (Ubiquinone) Fe-S protein 3 (Predicted), isoform CRA_c OS=Rattus norvegicus GN=Ndufs3 PE=1 SV=1	16058.7	13782.6	11215.5	9128.83	12666.7	9585.22	14494.3	17026.6	18975	16032	17131.1	2548.99	17335.8	6188.7	8579.32	2854.16	4471.78	2004.23	9232.08	1662.71	2454.56	12677.7	8752.07	23303.7	11358.2	16554.6	12112.4	10339.1	14087.9	19765.6	2	1	1	3	2	0	0	1	0	1	1	0	1	1
P12075|COX5B_RAT	8	8	331.51	2.00205	Cytochrome c oxidase subunit 5B, mitochondrial OS=Rattus norvegicus GN=Cox5b PE=1 SV=2	47539.7	50433	66765	92104.6	43660.2	88532.7	63563.4	66209.7	65032	57827.1	74690.5	147425	75864.5	67552.5	75699.5	52863.6	43501.1	52476.8	38548.1	33000.5	53103.7	76875.2	62897.1	52828	61143.2	70790.2	57920.2	63317.7	76068.5	55478.3	0	0	2	4	0	0	2	0	2	1	4	2	0	0
G3V7P1|STX12_RAT	2	2	55.86	8.17495	Syntaxin-12 OS=Rattus norvegicus GN=Stx12 PE=1 SV=1	54.9527	46.1593	365.37	692.855	32.6772	949.72	324.455	160.542	155.447	288.338	185.557	1642.18	810.892	850.778	1999.44	713.951	524.513	1512.08	22.8686	80.1178	776.554	758.509	697.619	568.065	618.096	2014.7	2465.33	1739.16	2241.41	1284.06	0	0	0	1	0	0	0	0	0	0	0	0	0	0
A0A0G2JX74|A0A0G2JX74_RAT;D4ADE4|D4ADE4_RAT	1	1	21.16	22.1174	Serine/threonine-protein kinase mTOR OS=Rattus norvegicus GN=Mtor PE=1 SV=1	12.991	15.4214	4.11756	0	26.345	61.1069	8.00789	55.791	27.835	24.5383	451.662	47.1337	214.868	240.179	348.318	75.1277	82.8866	41.1996	30.7529	1.64436	30.8903	35.9353	63.1029	19.2117	69.6907	3.83912	55.0618	27.7906	20.7656	65.7548	0	0	0	0	0	0	0	0	0	0	1	0	0	0
P58775-2|TPM2_RAT	2	2	122.67	22.3769	Isoform 2 of Tropomyosin beta chain OS=Rattus norvegicus GN=Tpm2	460.639	360.18	179.687	1.46327	309.668	610.393	1235.23	1647.55	502.46	604.996	690.267	283.949	3743.32	2188.46	1981.18	2625.95	655.401	716.313	372.201	43.3978	50.6128	203.225	57.0654	124.315	99.8961	67.4405	43.5665	38.861	67.3939	179.898	0	0	0	0	0	0	1	0	0	0	0	0	2	1
P01161|ANF_RAT	5	5	149.38	8.53516	Natriuretic peptides A OS=Rattus norvegicus GN=Nppa PE=1 SV=1	3426.1	10351.7	1607.61	963.968	852.682	590.141	469.78	405.496	1145.79	4179.31	742.487	432.626	151.682	370.479	318.157	433.573	221.649	197.425	1286.45	557.706	522.032	360.233	309.024	323.625	732.812	300.225	340.414	777.466	393.442	244.991	0	4	0	0	0	0	0	0	0	1	0	0	0	0
D4A6W6|D4A6W6_RAT	1	1	36.76	46.9179	Uncharacterized protein OS=Rattus norvegicus GN=RGD1561333 PE=3 SV=1	297.585	233.765	464.924	2.17247	23.6322	0.255319	0	0.851595	394.774	376.701	669.197	90.7491	7.53305	1.0986	0	0.440983	0	50.6606	0	0.729278	51.8449	297.673	478.626	432.161	375.261	494.298	409.518	539.41	628.83	359.738	0	0	0	0	0	0	0	0	0	0	1	0	0	0
O70351|HCD2_RAT	1	1	48.66	7.19937	3-hydroxyacyl-CoA dehydrogenase type-2 OS=Rattus norvegicus GN=Hsd17b10 PE=1 SV=3	2251.25	1775.99	978.47	1709.41	2657.32	1340.93	1648.21	3209.86	3569.85	1905.55	3121.3	894.001	2447.02	783.904	771.194	981.965	1755.11	563.39	2003.86	37.3207	691.537	504.856	397.04	1044	502.296	412.54	320.377	412.803	280.587	195.279	0	0	0	0	0	0	0	1	0	1	0	0	0	0
Q4FZT9|PSMD2_RAT	1	1	37.18	28.8822	26S proteasome non-ATPase regulatory subunit 2 OS=Rattus norvegicus GN=Psmd2 PE=1 SV=1	1030.32	218.033	75.2445	7885.61	251.041	76.3136	105.455	82.372	117.027	52.1374	123.975	94.7514	88.7973	72.1243	93.5119	107.458	58.2387	89.3439	166.657	190.371	73.5848	80.6872	77.5164	58.4678	92.4899	90.0109	62.6548	38.086	69.8765	66.9181	0	0	0	3	0	0	0	0	0	0	0	0	0	0
A0A0G2KAQ5|A0A0G2KAQ5_RAT	7	7	251.86	2.80937	Myozenin 2 OS=Rattus norvegicus GN=Myoz2 PE=1 SV=1	18826.3	13236.8	6588.18	1641.65	15754.7	36856.3	31185.1	22682.4	17817.9	24391.8	23169	24598.9	21510.3	16939	35513.3	14738.9	21974.6	23337.5	25440.3	40167.4	15273.4	13060.3	24087.8	21196.2	16307.2	21328.1	39049.3	31339.5	34589	31152.8	0	0	0	0	0	1	0	0	0	0	0	4	0	1
M0RAM5|M0RAM5_RAT	2	2	94.07	2.77432	Glutathione peroxidase OS=Rattus norvegicus GN=Gpx1 PE=1 SV=1	1722.3	1752.68	1312.29	300.354	2067.7	2180.1	2443.17	3435.74	4556.79	2498.56	3265.22	1730.06	3298.87	1124.85	2435.93	785.197	1854.26	1778.51	1282	533.68	1552.16	1315.32	1126.92	956.507	497.05	3564.35	3414.58	1964.16	3586.31	2033.74	0	0	0	0	0	0	0	0	1	1	2	0	0	0
P36972|APT_RAT	2	2	47.24	9.84563	Adenine phosphoribosyltransferase OS=Rattus norvegicus GN=Aprt PE=1 SV=1	10826.7	13205.3	825.066	2132.34	14572.7	7416.65	18189.1	15199.9	16927.6	9732.26	14528.6	771.707	9896.74	11337.4	11559.3	10161.6	5893.68	2433.7	18024.4	2528.68	1040.2	5533.97	1267.93	3024.96	2984.9	632.709	497.556	1377.69	618.635	3725.74	1	0	0	0	0	0	0	0	0	0	0	0	0	0
P20760|IGG2A_RAT	4	4	173.99	2.87904	Ig gamma-2A chain C region OS=Rattus norvegicus GN=Igg-2a PE=1 SV=1	16959.6	21323.9	18035.5	5328.61	10061.8	55201.1	15432.3	28453.2	19481	13275.1	15318.5	20156.9	14578.4	18439.1	14728.9	40765.9	40105.4	62691.7	14903.2	47988.2	32517.7	25057.1	44516.7	30908.7	27932.7	23733.7	23593.3	21497.9	33970.6	28910.6	1	0	1	1	0	0	0	0	0	0	0	1	0	0
Q2PS20|JPH2_RAT	4	4	157.34	6.11065	Junctophilin-2 OS=Rattus norvegicus GN=Jph2 PE=1 SV=1	1380.67	607.004	689.393	2261.09	1393.66	1736.02	546.247	314.588	194.008	507.528	139.611	1416.73	399.473	1363.16	2978.94	1450.27	575.719	4853.11	698.063	727.524	1740.53	2542.2	2769.73	1268.86	1613.26	5690.22	3468.03	2801.88	3801.8	4393.37	0	0	0	1	0	0	0	0	0	0	0	0	0	0
D3ZYS7|D3ZYS7_RAT	1	1	30.26	274.619	G3BP stress granule assembly factor 1 OS=Rattus norvegicus GN=G3bp1 PE=1 SV=1	78.8775	54.2938	223.349	0	55.1676	80.8313	127.501	185.649	155.652	98.3088	121.528	200.886	14.6191	0	0	0.957576	0	0.0473217	0.217161	1.13736	32.8323	6.49506	221.843	54.7566	136.577	52.6409	54.812	72.3197	12.3729	0.0609843	0	0	0	0	0	0	0	0	0	0	0	0	0	0
A0A0G2JVX7|A0A0G2JVX7_RAT	8	8	379.55	2.53455	Apolipoprotein A-IV OS=Rattus norvegicus GN=Apoa4 PE=1 SV=1	2849.36	2635.01	2568.72	4553.3	2305.07	6309.08	5665.78	3728.38	3400.41	5577.19	5614.6	6664.57	9993.42	3698.38	6383.27	6611.21	2915.45	2713.75	4946.59	6070.01	2331.65	2883.71	6593.62	4332.66	3872.51	4168.4	10408.8	6477.83	8324.93	8413.83	1	0	0	1	0	1	2	0	0	2	0	0	0	0
Q9WVK7|HCDH_RAT	11	11	558.13	3.4676	Hydroxyacyl-coenzyme A dehydrogenase, mitochondrial OS=Rattus norvegicus GN=Hadh PE=2 SV=1	16928.9	17966.6	10845.9	26935.4	15307.3	16789.5	19970.7	34994.7	43628.5	16724.3	40340.8	10549.9	27244.8	13578.6	10917.7	11967	12887.3	9290.92	16911.1	2045.78	3508.44	4186.26	9310.3	13427.9	7664.85	10607.3	8594.08	8105.11	10468.4	5214.69	3	2	0	2	2	0	2	1	3	3	4	0	0	1
Q64428|ECHA_RAT	22	22	943.35	3.70827	Trifunctional enzyme subunit alpha, mitochondrial OS=Rattus norvegicus GN=Hadha PE=1 SV=2	53244.4	75285.6	47898.5	6998.21	67329	72602.9	81874.6	124813	129662	71813.9	104129	41648.7	116168	54213.2	73885.8	61514.1	73172.9	58617.2	79693	29761.4	41013.7	40371.2	29856.4	56410.1	27327.2	25359.8	18202.7	27027	25855.2	33202.4	3	3	0	1	2	0	1	3	3	3	3	1	1	3
G3V615|G3V615_RAT	1	1	55.7	2.63302	Complement factor B OS=Rattus norvegicus GN=Cfb PE=1 SV=1	691.118	786.729	864.975	318.767	753.917	903.394	800.53	667.547	466.452	786.052	623.483	346.113	430.561	455.969	786.258	597.253	632.503	1444.41	224.382	922.071	1597.62	1596.94	1965.61	977.619	819.649	838.441	1129.24	1671.49	1871.35	1173.38	0	0	0	0	0	0	0	0	0	0	0	0	0	0
D3ZUX5|D3ZUX5_RAT	4	4	139.75	2.53226	MICOS complex subunit OS=Rattus norvegicus GN=Chchd3 PE=1 SV=1	4145.98	4548.73	3062.99	1289.16	2773.53	1661.38	1689.21	2264.76	2043.13	1569.12	2592.8	5886.2	2002.14	1598.26	1364.26	1444.34	944.729	1319.95	2036.34	502.179	2007.16	2524.86	2047.82	2348.71	3399.01	1759.04	1060.08	1093.71	1262.73	1130.95	1	1	0	0	0	0	0	0	0	0	0	1	0	0
G3V6L9|G3V6L9_RAT	6	6	280.29	2.06201	Peptidylprolyl isomerase OS=Rattus norvegicus GN=Fkbp3 PE=1 SV=1	3570.38	3557.91	2938.47	9496.66	3570	9339.88	8754.48	7923.28	5908.46	8094.05	4509.19	8281.94	3349	3543.92	4126.02	3064.14	3615.77	5074.76	2331.68	9507.7	3164.01	4046.03	4829.17	3430.54	3938.52	7549.53	7204.52	6190.52	10683.8	8154.79	2	2	0	2	1	0	2	0	2	1	0	1	1	0
A0A0G2K046|A0A0G2K046_RAT	2	2	96.83	2.06051	Myopalladin OS=Rattus norvegicus GN=Mypn PE=1 SV=1	530.908	304.305	480.194	874.443	544.694	604.298	671.15	838.206	716.327	431.74	786.737	844.459	674.409	781.831	1072.86	386.243	712.509	916.86	466.316	552.784	470.914	455.895	366.492	548.043	430.777	1315.09	1079.48	549.702	899.333	838.126	1	0	0	0	1	0	0	0	0	0	0	0	0	0
A0A0G2K8Q8|A0A0G2K8Q8_RAT	1	1	46.67	22.8925	Uncharacterized protein OS=Rattus norvegicus GN=Uqcr10 PE=1 SV=1	317.234	554.63	24.9274	54.8277	270.363	414.098	631.801	757.781	867.245	1139.69	730.193	514.349	1629.05	722.904	2573.09	580.778	90.9871	1248.3	382.897	0	10.4207	123.404	58.7552	161.193	709.222	1585.27	3110.3	6865.65	10366.5	2406.82	0	0	0	0	0	0	0	0	0	0	0	0	0	0
Q63416|ITIH3_RAT	1	1	31.94	3.24684	Inter-alpha-trypsin inhibitor heavy chain H3 OS=Rattus norvegicus GN=Itih3 PE=2 SV=1	1043.92	1179.86	900.028	182.581	786.85	2233.83	1593.12	1775.87	1214.22	1672.61	2414.66	598.733	1588.73	1280.98	1222.4	540.28	900.17	380.646	500.768	292.877	254.849	556.762	805.965	971.1	1083.01	1181.64	999.45	846.991	959	776.213	1	0	0	0	0	0	1	0	0	0	0	0	0	1
A0A0G2K5P5|A0A0G2K5P5_RAT	19	19	1045.04	2.20314	Myomesin 1 OS=Rattus norvegicus GN=Myom1 PE=1 SV=1	38310.5	38731.6	61537	22691.3	34384.8	32061.2	66531.9	47996.5	35425	40481	36340	18044.4	27202.3	36138	47138.1	12142.4	19384.4	14029.6	28061.2	27372.5	41736.6	21959.8	29192	26253.3	17333	23313.7	17173.5	14691	15379.5	35771.8	5	4	3	3	3	0	3	4	2	1	2	1	1	2
P27139|CAH2_RAT	1	1	23.97	6.67549	Carbonic anhydrase 2 OS=Rattus norvegicus GN=Ca2 PE=1 SV=2	1017.28	707.172	83.2605	42.5524	790.243	713.122	2128.71	1260.57	696.026	1886.27	4057.76	769.915	5487.52	3193.23	4118.23	1130.75	532.725	887.593	2117.23	130.488	401.97	724.501	457.07	824.374	533.935	1730.08	797.769	1372.98	1488.88	5892.97	0	0	0	0	0	0	0	1	0	0	0	0	0	0
A0A0G2K4C6|A0A0G2K4C6_RAT	1	1	44.53	3.74441	Malic enzyme OS=Rattus norvegicus GN=Me3 PE=3 SV=1	1884.39	2030.22	1681.83	259.19	1992.27	3475.42	2714.36	3110.09	4453.77	2189.99	2741.28	1544.37	2935.69	1830.16	1766.16	1381.18	4879.57	1555.07	1773.52	1066.03	1869.24	1339.37	923.508	1162.64	641.076	720.78	751.536	1338.48	972.051	475.144	0	0	0	0	0	0	0	0	0	0	0	0	0	0
P36201|CRIP2_RAT	23	23	985	2.95917	Cysteine-rich protein 2 OS=Rattus norvegicus GN=Crip2 PE=2 SV=1	84440.8	76314.8	147061	8433.36	72458.7	232756	123728	126257	152807	150180	161798	229502	169201	162179	246983	194540	237388	306690	101245	310392	102388	88237.4	101252	106117	178314	155424	210134	131850	256947	175269	2	2	3	1	3	2	2	2	2	1	6	2	0	2
F1LM19|F1LM19_RAT	6	6	374.6	3.42966	Alpha-2-HS-glycoprotein OS=Rattus norvegicus GN=Ahsg PE=1 SV=3	58206.5	60683.2	41867.7	5334.54	49245.3	111377	71798.1	34176.8	49805.3	50579.5	47944.6	86098.1	102872	77054.3	123637	134239	114922	159696	63196	266479	59675.4	77407	96240.2	49404.9	89491.4	111056	143809	99781.3	145265	102832	2	0	0	0	1	0	0	0	0	0	0	1	1	1
P49242|RS3A_RAT	2	2	102.98	4.36549	40S ribosomal protein S3a OS=Rattus norvegicus GN=Rps3a PE=1 SV=2	840.499	924.256	484.123	123.702	788.613	1194.26	1216.42	1171.86	1455.62	1302.51	1110	134.967	462.415	374.787	336.5	295.596	428.628	291.315	385.233	51.6802	187.791	416.535	551.142	330.683	429.6	655.929	509.86	496.351	596.584	487.399	0	0	1	0	0	0	1	0	0	0	1	0	0	0
P06685|AT1A1_RAT	6	6	268.56	2.85794	Sodium/potassium-transporting ATPase subunit alpha-1 OS=Rattus norvegicus GN=Atp1a1 PE=1 SV=1	3187.68	3952.06	6258.25	7244.66	3640.09	2447.09	1600.01	1467.33	1568.71	1413.45	1787.53	2919.76	1660.59	1327.85	1832.56	2596.79	3955.2	2876.3	2419.21	502.173	3407.44	2132.29	1877.2	2799.16	2576.81	1867.58	1436.17	1484.3	2289.96	1931.89	0	0	0	1	0	0	1	0	0	0	0	0	0	0
P08010|GSTM2_RAT	2	2	87.24	8.05384	Glutathione S-transferase Mu 2 OS=Rattus norvegicus GN=Gstm2 PE=1 SV=2	1522.4	1630.63	749.329	61.8946	3048.7	3055.69	3935.9	4961.3	5822.03	4348.56	2683.89	241.199	1721.57	1497.46	2132.45	317.405	580.639	740.667	953.815	154.425	431.329	1067.52	1209.96	577.405	421.5	1022.87	911.377	917.375	907.295	1832.94	1	0	0	0	1	0	0	0	0	1	0	0	0	0
D4A650|D4A650_RAT	2	2	59.94	5.1908	Methionine sulfoxide reductase B3 OS=Rattus norvegicus GN=Msrb3 PE=1 SV=3	2988.68	3337.46	9722.54	96.5021	2276.67	24672.8	8407.82	16241.3	18972.3	14943.5	21967.6	20914.1	18405.7	15957	18379.9	16850.4	9355.72	2328.78	4197.97	524.878	16986.3	6969.1	20685.5	8199.87	5809.11	6124.69	10382.2	22173.7	13829.6	6132.79	0	1	0	0	0	0	1	0	0	0	0	0	0	1
Q4V8H8|EHD2_RAT	2	2	101.27	22.7345	EH domain-containing protein 2 OS=Rattus norvegicus GN=Ehd2 PE=1 SV=1	93.555	68.1035	64.2852	2426.02	67.7931	25.6093	42.354	37.785	40.8023	32.9616	23.9933	6.32733	39.6504	20.2876	29.3725	91.3385	55.9502	57.6313	115.334	550.838	30.9635	60.9339	34.9261	32.9431	63.3314	39.6214	37.3358	32.4154	39.8867	30.6489	0	0	0	1	0	0	0	0	0	0	0	0	0	0
B2GUZ6|B2GUZ6_RAT	1	1	28.04	6.49508	Reticulon 4 interacting protein 1 OS=Rattus norvegicus GN=Rtn4ip1 PE=1 SV=1	3994.89	4235.99	1056.4	296.403	6081.64	6657.54	7560.88	13068.1	14080.2	8475.01	11737	907.666	12830.6	9781.75	7647.71	3883.21	4457.06	2047.1	11054.2	2671.81	2069.1	4498.48	1929.53	2364.2	2829.21	536.935	306.185	2013.17	1250.89	3566.6	0	1	0	0	0	0	0	0	0	0	0	0	0	0
A0A0G2JSH9|A0A0G2JSH9_RAT	3	3	134.93	2.78844	Peroxiredoxin-2 OS=Rattus norvegicus GN=Prdx2 PE=1 SV=1	13091.9	12406	3469.05	2558.06	9832.28	19905.9	25143.6	24479.9	24192.1	21601	27493.2	6571.15	33421.5	17799.3	20310.2	11718.7	14765.7	12795.2	14691.3	6308.43	9659.32	12734	8956.31	13179.3	10758.5	4887.04	5474.49	12665.5	11571.4	16706	0	0	0	0	1	0	1	0	0	0	0	0	0	0
Q5RJN0|Q5RJN0_RAT	3	3	198.82	80.3817	NADH dehydrogenase (Ubiquinone) Fe-S protein 7 OS=Rattus norvegicus GN=Ndufs7 PE=1 SV=1	52465.9	62863.5	10809.1	238.794	1077.07	517.005	214.255	177.396	25719.5	20554.9	64840.8	1292.74	653.557	3635.02	543.915	495.922	117.407	118.847	412.525	511.149	3319.32	2233.34	28322.6	34342.4	16924.7	22702.9	21134.7	22112.5	27297.8	39852.2	0	0	1	0	0	0	0	0	0	0	0	0	0	0
Q6IMY8|Q6IMY8_RAT	1	1	24.73	12.6881	Heterogeneous nuclear ribonucleoprotein U OS=Rattus norvegicus GN=Hnrnpu PE=1 SV=1	73.872	34.6478	33.7754	1.11458	10.3729	1.1708	0.763813	0	49.8892	60.2097	361.227	3.04237	1.02062	2.60905	2.5655	0.0871246	1.1905	1.04191	1.2922	97.3462	86.3485	1.50986	157.884	313.68	314.221	218.89	242.85	184.367	279.926	354.934	0	0	0	0	0	0	0	0	0	0	0	0	0	0
P63025|VAMP3_RAT	1	1	47.87	4.17321	Vesicle-associated membrane protein 3 OS=Rattus norvegicus GN=Vamp3 PE=1 SV=1	1678.13	2967.86	1125.73	1304.72	1447.43	4007.87	3114.53	2399.71	2245.75	2093.86	4873.5	3924.04	5767.86	9081.42	3756.35	3188.03	1332.29	1844.08	2198.12	125.34	570.092	1213.68	1340.34	2114.33	1328.01	2695.49	2123.42	1482.09	2796.48	2461.41	0	0	0	0	0	0	0	0	0	0	0	0	0	0
P17475|A1AT_RAT	6	6	261.71	2.08308	Alpha-1-antiproteinase OS=Rattus norvegicus GN=Serpina1 PE=1 SV=2	14726	18741.4	23159.8	9031.91	22586.5	32805.4	21446.6	31507.4	33846.5	27118	35193.4	24601.5	39304.7	23813.1	29681.4	21169.7	35890.8	20748.2	14313.3	4397.66	28717.7	42858	29309.4	30076.2	26924.4	35900.1	34996.8	37981.6	39155.3	35788.6	0	0	1	3	0	0	2	1	0	0	0	0	0	0
Q9JJ54-4|HNRPD_RAT	1	1	43.23	4.30985	Isoform 4 of Heterogeneous nuclear ribonucleoprotein D0 OS=Rattus norvegicus GN=Hnrnpd	439.495	409.951	555.27	261.191	512.464	1270.37	807.747	966.262	1122.29	1082.16	1016.77	1768.13	1281.81	1098.07	2270.78	941.555	1848.97	1455.03	349.713	106.65	1936.61	986.314	1596.79	1317.35	349.628	1507.47	1982.45	2285.11	2098.14	1515.3	1	0	0	0	0	0	0	0	0	0	0	0	0	0
A0A096MJ01|A0A096MJ01_RAT	5	5	209.54	3.35958	LIM domain-binding 3 OS=Rattus norvegicus GN=Ldb3 PE=1 SV=1	3416.23	3356.09	4614.15	21667	3039.74	4066.07	1868.78	1670.02	3791.44	3678.92	7542.94	1402.26	1596.12	1032.31	2963.04	5181.29	9634.74	12652.1	3174.63	6648.58	3618.87	3391.26	19164	12422.8	10240.2	7391.78	8770	9484.46	12443.1	8827.21	0	1	1	1	1	0	0	0	0	0	0	0	0	0
P62909|RS3_RAT	1	1	37.09	6.68307	40S ribosomal protein S3 OS=Rattus norvegicus GN=Rps3 PE=1 SV=1	926.389	781.528	815.588	18.0732	720.229	1955.85	1599.4	1836.1	1412.61	1267.29	1889.77	2230.08	530.998	1240.44	1056.23	193.57	28.942	75.3772	356.155	553.672	65.1793	317.46	426.43	659.462	517.703	1779.52	1094.19	298.089	842.697	1197.1	0	0	0	0	0	0	0	0	0	0	1	0	0	0
P04639|APOA1_RAT	9	9	359.8	3.82397	Apolipoprotein A-I OS=Rattus norvegicus GN=Apoa1 PE=1 SV=2	5527.88	4205.82	5023.12	3627.99	7091.52	8130.18	27916.3	7579.96	6293.68	13374.2	3165.41	5760.19	6566.75	8060.73	25114.8	18965.2	5689.88	8204.74	5526.84	7016.75	8765.67	14565.7	21069	10766.7	17370.8	12916.3	16311.1	13990.7	18166.2	36036.4	0	0	0	0	0	0	0	0	0	1	0	1	0	0
A0A0G2K401|A0A0G2K401_RAT	6	6	253.26	6.96412	Propionyl-CoA carboxylase alpha chain, mitochondrial OS=Rattus norvegicus GN=Pcca PE=1 SV=1	7929.52	6953.59	4949.2	245.511	8723.4	7583.95	10054.7	15342.9	14396.1	7347.48	15306.8	2516.87	10198.5	6380.63	3429.73	1761.16	4019.82	1087.67	4634.2	3085.27	2208	1249.99	773.77	2557.59	1068.8	4307.1	2151.27	1045.2	2040.23	2377.52	2	1	0	0	3	0	1	4	2	1	1	0	0	0
Q91ZW1|TFAM_RAT	2	2	41.12	8.15021	Transcription factor A, mitochondrial OS=Rattus norvegicus GN=Tfam PE=2 SV=1	397.604	444.917	998.892	17.8461	478.991	374.566	832.923	720.35	394.082	520.117	1635.45	4588.24	4615.77	3397.13	2686.61	1464.2	72.734	668.187	1418.5	27.7295	383.72	368.791	359.393	446.286	518.224	756.68	991.787	693.374	1531.56	1495.62	0	0	0	0	0	0	0	0	0	0	1	0	0	0
O35814|STIP1_RAT	5	5	185.13	2.42728	Stress-induced-phosphoprotein 1 OS=Rattus norvegicus GN=Stip1 PE=1 SV=1	8326.23	10791.2	13896.1	7727.74	6546.6	27927	17752.9	14269.4	20497.6	21185.3	19168.2	14410.4	23803.1	16920	26212.5	19577.4	22420	29316.9	9001.99	9566.25	9400.33	12168.7	28901.2	23404.4	13402.9	17889.6	21720.9	30400.1	25197.5	19572.8	1	1	0	1	0	0	0	0	0	1	0	0	0	0
C6ZII9|C6ZII9_RAT	1	1	39.15	81.4175	SIRT3L mitochondrial OS=Rattus norvegicus GN=Sirt3 PE=1 SV=1	808.117	1126.99	355.116	1.26973	1054.18	206.089	637.326	750.954	1403.48	605.585	1491.99	6.8477	416.859	78.387	9.82738	36.3222	288.739	25.908	677.124	149.632	74.3062	18.7254	30.519	157.372	30.0586	13.4715	4.85216	12.0113	0.0515322	13.8722	1	1	0	0	0	0	0	0	0	0	0	0	0	0
Q9ESW0|DDB1_RAT	2	2	58.02	32.076	DNA damage-binding protein 1 OS=Rattus norvegicus GN=Ddb1 PE=1 SV=1	5928.59	4255.63	339.722	365.909	6635.87	97.3286	3452.67	844.48	406.274	1211.97	76.2176	84.5563	182.903	85.194	117.511	888.59	182.833	152.227	4274.94	296.555	316.996	1159.56	572.606	540.862	733.023	448.694	385.022	302.467	409.362	585.489	1	1	0	0	0	0	0	0	0	0	0	0	0	0
P11915-2|NLTP_RAT	1	1	49.15	45.0446	Isoform SCP2 of Non-specific lipid-transfer protein OS=Rattus norvegicus GN=Scp2	4.90352	1.98623	35.8344	0.940985	10.3074	0.209011	1.50406	14.8916	4.44467	3.73327	2.77989	39.1641	23.548	88.3587	65.4165	9.75804	323.464	27.5776	735.78	19.744	8.73379	16.9248	19.5655	7.20299	3.1963	15.2817	13.1282	15.5474	18.4511	13.398	0	0	0	0	0	0	0	0	0	0	0	0	0	0
Q08420|SODE_RAT	1	1	57.93	4.07433	Extracellular superoxide dismutase [Cu-Zn] OS=Rattus norvegicus GN=Sod3 PE=1 SV=2	172.396	244.548	185.198	11.6327	173.794	534.766	251.576	134.038	197.333	349.194	195.919	176.899	181.668	142.815	270.955	467.871	730.369	900.911	253.89	855.779	276.543	200.269	735.652	440.844	360.145	301.693	597.52	685.791	453.401	225.237	0	0	0	0	0	0	0	0	0	0	0	0	0	0
D3ZXH7|D3ZXH7_RAT	2	2	122.7	3.19719	Aly/REF export factor OS=Rattus norvegicus GN=Alyref PE=1 SV=1	744.498	766.597	1154.53	112.775	631.034	1612.21	1085.39	744.103	739.391	1045.97	1719.69	2884.88	1070.24	926.709	1162.34	667.129	633.783	788.608	297.978	40.836	1342.43	1188.59	1627.5	1210.56	1424.27	1221.9	1639.75	1417.9	1580.42	1149.59	0	0	0	0	0	0	1	0	0	0	0	1	0	0
A0A0G2JTV2|A0A0G2JTV2_RAT	1	1	94.16	28.7082	Non-muscle caldesmon OS=Rattus norvegicus GN=Cald1 PE=1 SV=1	820.392	765.301	71.3616	21.8668	10.4812	5.11734	1.32271	5.85873	12.804	322.219	24.2864	27.8722	11.321	84.0543	12.1674	16.4636	6.23155	24.2924	19.8222	489.214	29.7522	18.401	756.738	1896.78	24.3263	495.611	1287.67	1335.16	1200.94	265.367	0	0	0	0	0	0	0	0	0	0	0	0	0	0
Q68FR6|EF1G_RAT	1	1	50.66	2.07175	Elongation factor 1-gamma OS=Rattus norvegicus GN=Eef1g PE=2 SV=3	754.448	1029.68	778.458	1090.88	970.123	1393.86	1335.67	1179.32	984.566	896.352	1160.24	390.718	1723.44	1505.31	1076.69	701.919	966.409	938.054	976.344	1284.08	445.107	739.684	511.193	643.027	487.774	600.344	458.061	1071.81	716.522	557.652	1	0	0	0	0	0	2	0	0	0	0	0	0	0
Q63081|PDIA6_RAT	1	1	37.62	7.12152	Protein disulfide-isomerase A6 OS=Rattus norvegicus GN=Pdia6 PE=1 SV=2	3106.61	2493.36	145.084	419.893	3607.72	3934.31	6238.92	5867.65	6463.46	4331.33	3560.87	253.232	4071.17	4395.99	3354.8	1130.93	578.918	240.166	2140	839.081	221.182	1762.36	295.391	681.494	1125.33	176.412	142.918	664.275	403.034	2381.61	0	0	0	0	0	0	0	0	0	0	1	0	0	0
D4A1P2|D4A1P2_RAT	1	1	35.76	9.46882	Ribosomal protein L10-like OS=Rattus norvegicus GN=Rpl10l PE=1 SV=1	128.771	95.7336	1053.7	4.18835	196.865	10.7269	32.1267	181.53	96.7753	100.969	916.727	1223.41	907.154	712.084	237.678	357.351	97.8996	476.577	78.676	47.1388	461.709	189.018	308.434	475.136	425.47	379.6	376.086	393.155	739.594	399.698	0	0	0	0	0	0	0	0	0	0	0	0	1	0
P35053|GPC1_RAT	3	3	89.56	2.4919	Glypican-1 OS=Rattus norvegicus GN=Gpc1 PE=1 SV=1	636.839	487.086	1020.54	2729.19	660.096	1323.04	833.409	618.864	507.128	813.299	1084.03	2314.95	2282.11	862.366	2044.66	2300.28	1576.38	2267.88	1500.35	2561.26	1906.63	1148.91	1041.83	1539.1	1718.82	1357.69	1655.44	1467.29	1937.71	1079.66	0	0	0	1	0	0	0	0	0	0	0	0	0	0
A0A0G2JZY6|A0A0G2JZY6_RAT	3	3	135.87	2.40523	Spectrin beta chain OS=Rattus norvegicus GN=Sptbn1 PE=1 SV=1	5476.21	5845.27	1608.63	4725.64	5814.46	5279.68	9317.35	8407.81	7289.51	5790.18	7131.85	3609.44	10582.4	7210.5	11728.5	3327.13	3257.73	5150.8	6881.99	3886.96	2364.31	2956.72	2870.07	4647.43	3901.09	3900.47	4398.25	3231.11	5207.88	5176.99	0	0	0	1	0	0	0	0	0	0	0	0	0	1
B2RZD1|B2RZD1_RAT	1	1	35.47	116.874	Protein transport protein Sec61 subunit beta OS=Rattus norvegicus GN=Sec61b PE=1 SV=1	609.816	675.622	2005.8	0	29.366	2.39639	0.269258	2.20345	495.374	519.082	2938.2	128.215	10.1746	13.252	10.025	2.6052	22.5518	12.8528	2.97573	0	96.3534	647.972	543.722	900.511	578.776	1183.82	839.743	562.397	1157.89	1046.29	0	0	0	0	0	0	0	0	0	0	0	0	0	0
G3V8S6|G3V8S6_RAT	7	7	412.81	3.32939	Histidine rich calcium binding protein, isoform CRA_b OS=Rattus norvegicus GN=Hrc PE=1 SV=1	2739.31	2712.51	4188.48	7767.98	1269.85	1324.44	1499.61	1658.33	1422.6	3365.94	4028.09	9037.64	1865.22	3204.65	3205.66	1981.67	1733.6	4377.21	981.357	182.581	2135.66	2727.03	3239.58	4602.19	2539.29	7307.41	5466.84	4733.14	6685.93	6624.89	1	0	1	1	1	0	0	0	0	0	1	0	0	0
Q5U1W6|Q5U1W6_RAT	4	4	179.87	4.15659	MICOS complex subunit OS=Rattus norvegicus GN=Apool PE=1 SV=1	2047.65	2144.91	2091.35	64.2602	1564.97	4284.09	2342.21	3094.42	4533.1	2372.55	4771.22	5918.66	8768.31	7661.01	5772.5	4965.06	6501.79	6394.69	2079.71	2527.74	3610.92	2946.23	2260.68	2135.84	2579.49	3530.74	4119.67	5273.71	4220.81	1947.11	0	1	0	0	0	0	0	0	0	0	0	0	0	0
Q4V8F9|HSDL2_RAT	1	1	65.92	7.7991	Hydroxysteroid dehydrogenase-like protein 2 OS=Rattus norvegicus GN=Hsdl2 PE=2 SV=1	885.768	1126.22	835.279	16.7952	906.216	361.384	806.111	873.068	941.763	568.841	451.86	185.765	604.868	258.347	199.889	423.624	638.379	534.258	586.718	726.209	403.074	249.525	191.225	300.395	311.282	171.576	119.861	81.9586	66.9361	43.0932	1	1	0	0	1	0	0	0	0	0	0	0	0	0
P97840-2|LEG9_RAT	1	1	43.93	17.8797	Isoform Short of Galectin-9 OS=Rattus norvegicus GN=Lgals9	15.4877	20.3368	27.5877	649.303	16.6601	10.6149	0.503656	10.2438	15.1338	4.29741	40.8901	36.1024	47.0587	41.2964	66.5926	15.7598	19.3793	20.5268	23.038	14.2128	10.8298	15.1102	15.1413	18.1528	25.704	14.3993	25.0445	22.1054	40.0632	49.6375	0	0	0	1	0	0	0	0	0	0	0	0	0	0
A0A0G2K3Z9|A0A0G2K3Z9_RAT	1	1	48.25	10.5049	Uncharacterized protein OS=Rattus norvegicus PE=4 SV=1	375.911	394.405	128.301	3.2727	338.045	788.017	490.961	490.739	557.918	452.924	546.017	70.5538	432.501	332.655	295.875	44.8911	112.31	30.9728	194.887	104.087	19.6812	74.157	49.1008	60.7451	61.0071	111.694	126.946	128.431	167.928	230.373	1	0	0	0	0	0	1	1	1	0	0	0	0	0
Q5XIE6|HIBCH_RAT	2	2	79.77	4.08665	3-hydroxyisobutyryl-CoA hydrolase, mitochondrial OS=Rattus norvegicus GN=Hibch PE=1 SV=2	2495.11	2685.47	1148.64	1477.86	1979.32	1184.34	1778.33	1966.98	2017.98	1680.07	4366.84	177.742	1301.54	1043.94	1031.16	1020.17	387.38	846.07	1816.19	450.651	771.247	992.874	486.429	1217.29	997.971	536.949	213.883	218.38	398.412	1027.1	0	0	0	1	1	0	0	0	0	0	1	0	0	0
P26772|CH10_RAT	22	22	1027.93	2.33614	10 kDa heat shock protein, mitochondrial OS=Rattus norvegicus GN=Hspe1 PE=1 SV=3	61761.3	63069.7	64693.9	9741.3	70169.1	148963	140746	88712.4	92801.9	115730	101275	163558	96822.9	114170	153613	90836.2	131129	128043	49571.9	61386.7	116742	105645	106045	75888.6	71277.6	88957.7	125047	107257	137551	121754	3	4	3	1	2	1	3	2	3	3	3	2	0	0
P20059|HEMO_RAT	10	10	381.33	3.10192	Hemopexin OS=Rattus norvegicus GN=Hpx PE=1 SV=3	14506.4	18826.2	3588.5	1727.84	11088.1	13261.8	21789.1	14404.9	14386	16220.8	19993.8	19436.2	21605.3	10129	12315.6	12578.8	5428.9	7331.14	11460.3	1058.74	3670.07	8561.53	4427.16	4759.14	6408.69	14851.1	22987.4	16227.5	19019.8	13230	2	1	0	0	0	0	1	0	0	0	0	1	0	1
Q7TQ16|QCR8_RAT	12	12	523.8	3.65621	Cytochrome b-c1 complex subunit 8 OS=Rattus norvegicus GN=Uqcrq PE=3 SV=1	30064.1	29429.2	70165	3012.69	30426.4	22674.5	32501.4	21995.4	20787.3	25231.5	22166.1	53431.2	36629.2	37393.2	26197.6	102471	78209.1	176944	41151.8	45538.6	127611	158698	75903.7	44290.5	43906.5	38183.3	41870.2	52627.7	37154	29720.8	3	1	4	0	0	0	0	0	1	1	0	4	0	0
P16409|MYL3_RAT	39	39	1639.2	2.13387	Myosin light chain 3 OS=Rattus norvegicus GN=Myl3 PE=1 SV=2	43901.1	42952	20862.5	60186.1	38527.7	110539	47895.1	69280.4	63752	81652.2	74546.1	44657.7	68989.4	32233.3	87851.6	40478.2	51422.3	46333.4	42830.9	27441.6	30014.4	23024.3	44463.5	30388.7	46964.6	41033	58197.9	68341.4	101475	49249.6	5	3	1	6	2	0	0	1	1	0	2	0	1	1
B0LPN4-2|RYR2_RAT	2	2	53	8.99718	Isoform 2 of Ryanodine receptor 2 OS=Rattus norvegicus GN=Ryr2	3172.58	2624.77	524.005	265.125	2016.77	3898.46	3520.09	4622.31	4332.97	4222.83	2509.16	63.8641	4697.88	1747.78	3762.24	810.826	301.623	523.93	2265.49	363.898	403.848	170.495	184.2	1498.89	719.728	306.452	60.4293	187.111	387.741	1347.5	0	1	0	0	0	0	0	0	0	0	0	0	0	0
P52925|HMGB2_RAT	1	1	22.09	60.4725	High mobility group protein B2 OS=Rattus norvegicus GN=Hmgb2 PE=2 SV=2	3.14424	0.913091	3.9255	0	10.2243	1.6516	1.4639	2.39422	2.55898	1.29705	4.87547	16.7898	3.18159	311.977	62.9724	379.946	2.41165	153.222	12.2795	18.5112	1.88592	1.27648	28.1954	1.73549	3.53755	6.47474	6.39584	3.56843	7.6905	2.32656	0	0	0	0	0	0	0	0	0	0	0	0	0	1
Q5XIC0|ECI2_RAT	2	2	87.72	3.46301	Enoyl-CoA delta isomerase 2, mitochondrial OS=Rattus norvegicus GN=Eci2 PE=1 SV=1	1942.95	1832.43	862.24	143.061	2288.09	1679.79	2454.64	2862.77	3174.11	1530.52	2349.8	1692.88	2936.94	1364.76	1472.17	784.988	787.45	571.403	1167.51	102.007	920.666	751.841	467.127	702.757	536.697	976.386	975.423	665.338	883.259	991.312	1	1	0	0	1	0	1	0	0	0	1	0	0	0
M0RA24|M0RA24_RAT	3	3	140.62	3.12989	Uncharacterized protein OS=Rattus norvegicus GN=LOC103694107 PE=4 SV=2	8065.11	10006.7	18612.3	253.199	5377.52	37170.3	15872.5	15143.1	12099.2	17114.6	20149.7	36957.6	23951.6	28633.7	22748.3	14535.8	4600.64	13080.3	8218.02	2144.07	5342.5	8040.01	10047.6	10134.1	13573.8	21431.7	27673.3	15880.8	30092	22275.4	1	0	0	0	1	1	0	0	0	0	0	0	1	0
P61016|PPLA_RAT	1	1	35.96	114.147	Cardiac phospholamban OS=Rattus norvegicus GN=Pln PE=1 SV=1	5284.28	3620.86	974.548	0	333.041	10.7511	17.4314	174.938	3046.07	7850.35	6674.64	1105.97	651.221	399.779	138.339	297.86	4.57634	263.048	20.2142	123.203	191.795	6341.37	8779.72	5206.96	5809.42	16982.4	16116.3	13655.7	21167.2	12997.4	0	0	0	0	0	0	0	0	0	0	0	0	0	0
D4A644|D4A644_RAT	2	2	82.49	3.68168	MAP7 domain-containing 1 OS=Rattus norvegicus GN=Map7d1 PE=1 SV=1	1675.59	1302.66	1729.77	430.32	1473.44	5010.4	3008.53	2936.14	2541.04	2638.08	2215.99	3851.39	4151.5	2137.17	3698.69	2941.97	2108.31	3739.18	1094.04	141.003	2757.68	2275.54	3167.73	2305.41	2639.49	3653.7	5376.7	4671.54	6468.46	4172.1	0	0	0	0	0	0	1	0	0	1	0	0	0	0
Q9Z1H9|CAVN3_RAT	1	1	107.99	23.7456	Caveolae-associated protein 3 OS=Rattus norvegicus GN=Cavin3 PE=1 SV=1	1699.67	2019.67	67.008	1.99833	4.3186	10.8302	1.91218	1.33332	55.5449	917.855	634.769	14.9398	7.26856	40.0731	3.53727	3.1305	3.00277	62.7671	4.85229	1429.42	16.7899	83.4312	2900.44	2893.09	1352.45	2175.46	3996.88	3035.48	3381.19	4046.84	0	1	0	0	0	0	0	0	0	0	0	0	0	0
Q08163|CAP1_RAT	1	1	48.11	2.37591	Adenylyl cyclase-associated protein 1 OS=Rattus norvegicus GN=Cap1 PE=1 SV=3	1190.76	1559.39	1151.74	102.452	1430.77	3103.9	2766.9	2337.88	2519.22	2185.46	2281.16	2641.16	2301.68	1660.9	3488.64	1509.18	2517.86	1568.71	1866.16	4079.54	1548.19	924.943	1177.25	1391.68	629.346	1434.48	2205.4	1297.42	1357.19	1194.6	1	0	0	0	0	0	1	0	1	0	0	0	0	0
B4F7A5|B4F7A5_RAT	1	1	66.08	6.82268	CD99 molecule (Xg blood group) OS=Rattus norvegicus GN=Cd99 PE=1 SV=1	68.3477	72.7962	797.42	3001.07	39.9419	286.526	162.175	168.57	217.292	296.984	825.007	2407.06	576.428	1223.82	1762.67	732.35	420.925	1493.45	76.9601	56.6341	872.608	560.829	1227.02	658.389	1022.34	1925.76	1809.57	910.215	1626.51	1448.13	0	0	0	0	0	0	0	0	0	0	0	0	0	0
A0A0H2UHZ2|A0A0H2UHZ2_RAT	1	1	23.33	19.0773	Nucleosome assembly protein 1-like 4 OS=Rattus norvegicus GN=Nap1l4 PE=1 SV=1	4060.14	4516.73	154.565	495.63	1170.37	147.245	2418.82	1799.07	3406.04	447.721	458.562	117.563	522.202	586.572	327.258	96.4652	222.187	133.199	4249.44	528.385	152.938	482.823	87.2557	121.107	133.193	127.092	106.625	80.582	84.5298	146.187	0	1	0	0	0	0	0	0	0	0	0	0	0	0
P45592|COF1_RAT	2	2	81.68	2.69081	Cofilin-1 OS=Rattus norvegicus GN=Cfl1 PE=1 SV=3	937.327	874.457	886.732	212.659	1413.54	1754.52	1437.58	1097.44	1060.09	1078.63	787.258	272.921	427.631	438.883	946.97	385.318	761.097	813.551	384.775	44.2278	1118.23	1073.74	1800.47	938.507	1070.02	912.078	960.098	1534.68	1242.08	1716.92	0	0	0	0	0	0	0	0	0	0	1	0	0	0
Q6QI09|Q6QI09_RAT	5	5	204.29	3.38886	ATP synthase subunit gamma, mitochondrial OS=Rattus norvegicus GN=Taf3 PE=1 SV=1	3533	2049.68	1972.23	176.794	1856.42	3827.33	2125.64	2255.91	2504.43	3693.5	2884.54	2627.94	3913.74	2263.79	4461.67	2343.04	1812.42	1571.14	1057.09	653.525	1279.99	3632.03	2438.66	3449.32	3353.97	6259.16	4410.15	3748.19	6240.12	4546.06	3	1	0	0	1	0	0	0	0	1	1	0	0	0
Q5M9I5|QCR6_RAT	11	11	507.65	5.96388	Cytochrome b-c1 complex subunit 6, mitochondrial OS=Rattus norvegicus GN=Uqcrh PE=3 SV=1	2841.58	3564.74	13646.1	27367.8	2093.95	1714.39	1721.37	2230.49	4280.28	5036.18	4511.25	19585.7	12157.2	20423	28043.3	9586.39	11933.6	26660.5	2790.82	1239.85	6063.9	9948.79	8987.65	6677.59	6980.83	16984.7	15421.9	13174.4	25598.5	18175.7	0	1	0	2	0	0	0	0	1	0	1	0	0	5
A0A0G2JUP3|A0A0G2JUP3_RAT	2	2	67.21	73.1313	Obscurin, cytoskeletal calmodulin and titin-interacting RhoGEF OS=Rattus norvegicus GN=Obscn PE=1 SV=1	496.963	255.53	31.5222	2.23593	7.16076	6.42722	5.02028	1.96487	310.814	78.4838	790.249	17.1471	7.45921	6.04848	8.98474	11.7745	11.1033	14.9338	7.03062	4.27962	3.71493	31.1529	441.755	871.083	135.822	600.514	641.135	415.96	648.331	1286.4	0	0	0	0	0	0	0	0	0	0	0	0	0	0
A0A0G2K1J5|A0A0G2K1J5_RAT	1	1	43.37	2.11472	Plectin OS=Rattus norvegicus GN=Plec PE=1 SV=1	292.543	254.413	556.742	348.741	270.826	729.121	503.08	281.337	420.726	368.701	559.876	469.168	350.318	482.822	623.147	205.383	266.639	605.577	155.934	68.5642	285.935	346.171	489.65	393.009	436.663	575.723	600.651	379.559	571.647	625.991	0	0	0	0	0	0	0	0	0	0	0	0	0	0
F1LM84|F1LM84_RAT	1	1	57.1	2.96161	Nidogen-1 OS=Rattus norvegicus GN=Nid1 PE=1 SV=1	1080.7	1266.4	1509.66	107.936	1100.17	4129.69	2407.05	1569.04	2149.75	3285.3	2720.7	3541.76	4345.78	1910.66	2481.24	1513.44	4890.81	2556.86	1300.1	3600.08	3039.57	1650.85	2369.08	2047.14	2262.9	1740.05	3633.41	3730.6	3259.65	1395.9	0	0	0	0	0	0	0	0	0	0	0	0	0	0
E9PT87|MYLK3_RAT	4	4	178.16	3.35835	Myosin light chain kinase 3 OS=Rattus norvegicus GN=Mylk3 PE=1 SV=1	1518.63	778.471	2174.71	152.216	2594.08	1850.13	3575.09	3358.75	3070.59	1827.67	3895.15	3229.24	1699.78	2114.07	1927.88	1184.05	1106.41	1010.43	768.136	98.2616	1706.59	751.191	588.374	1124.28	516.917	1221.56	867.869	510.376	609.151	865.138	0	0	0	0	1	0	1	1	2	0	3	0	0	0
D3ZYX8|D3ZYX8_RAT	3	3	166.6	3.30442	Cytochrome c oxidase subunit 7A2-like OS=Rattus norvegicus GN=Cox7a2l PE=1 SV=1	1796.69	1344.49	2483.46	122.036	1885.9	5547.75	2543.37	2824.68	1994.71	1966.46	3366.35	4232.97	4978.67	6585.54	6057.7	7930.72	5395.71	5370.76	2465.53	1149.54	2954.29	4941.19	3543.95	2720.95	4498.75	4445.94	4362.25	5223.03	4571.48	3070.1	1	1	0	0	0	0	1	0	0	1	1	0	0	0
F1M5A9|F1M5A9_RAT	1	1	36.34	24.5789	Uncharacterized protein OS=Rattus norvegicus GN=RGD1562420 PE=4 SV=1	278.664	266.473	31.591	0.0530495	13.9928	3.92169	2.5273	12.1388	44.8339	340.671	58.3108	338.142	106.827	86.9237	18.4139	31.4843	9.03664	65.1058	18.0773	17.8521	11.9119	40.0989	391.222	770.452	387.362	1083.74	466.89	461.875	700.463	766.33	0	0	0	0	0	0	0	0	0	0	0	0	0	0
D4A4W6|D4A4W6_RAT	3	3	100.7	6.95531	RCG20695, isoform CRA_b OS=Rattus norvegicus GN=Slirp PE=1 SV=1	3339.68	2252.85	1143.66	7563.41	562.729	441.465	498.619	423.765	426.698	346.285	1192.41	1232.82	856.145	1098.77	831.622	584.452	334.681	483.218	2388.28	2965.22	791.392	1211.62	1608.29	1215.4	1013.26	1204.88	892.083	1213.07	1124.97	1133.27	1	0	0	2	0	0	0	0	0	0	0	0	0	0
Q6P725|Q6P725_RAT	22	22	972.79	1.83413	Desmin OS=Rattus norvegicus GN=Des PE=1 SV=1	17715.9	13489.1	29054.4	39878.3	24300.5	21488.8	30494.5	29881.1	33728	24918.4	46656.8	51579.8	24714.3	39385.4	49170.2	15608.6	22383.4	49618.5	18272.8	9434.03	30192.2	32257.8	29001.3	28615.1	28625.4	44679.5	35792.4	37948.9	36332.2	43519.3	3	1	1	1	5	0	3	2	2	1	3	1	0	2
A0A0H2UHU0|A0A0H2UHU0_RAT	2	2	99.69	4.01483	40S ribosomal protein S25 OS=Rattus norvegicus GN=Rps25 PE=4 SV=1	430.585	361.166	534.502	6.09631	646.348	1302.74	1356	973.805	1081.21	1248.92	1034.6	2420.79	951.9	1092.57	1248.97	503.757	627.9	897.86	621.381	874.409	608.119	676.366	963.426	429.138	640.664	600.271	1900.93	1737.42	2178.39	1527.11	0	0	0	0	0	0	0	0	0	0	1	1	0	1
Q6AYC4|CAPG_RAT	1	1	51.38	2.34874	Macrophage-capping protein OS=Rattus norvegicus GN=Capg PE=1 SV=1	239.778	334.065	328.537	162.421	327.875	521.436	510.725	442.54	748.814	1047.52	685.127	406.798	883.671	395.647	751.436	333.857	614.889	555.751	154.48	82.2216	312.982	322.854	393.735	421.233	311.141	704.753	378.45	358.599	719.042	571.152	0	0	0	0	0	0	0	1	0	1	0	0	0	0
P07483|FABPH_RAT	49	49	2282.76	1.78729	Fatty acid-binding protein, heart OS=Rattus norvegicus GN=Fabp3 PE=1 SV=2	176935	180090	185826	98521.4	166050	324309	227749	257335	297573	247174	303026	400262	261632	197564	280615	236785	412554	281617	133629	169915	181376	193073	263243	196937	200793	199512	180856	229726	203216	187614	9	4	4	7	7	3	3	6	5	3	7	3	4	10
P62329|TYB4_RAT	3	3	110.14	3.88209	Thymosin beta-4 OS=Rattus norvegicus GN=Tmsb4x PE=1 SV=2	1768.93	1620.28	4962.77	4057.02	1044.8	4489.29	3653.4	2579.47	2438.16	3571.34	4813.11	16083.7	3026.87	4926.02	6392.1	2561.39	4121.04	3286.95	1105.6	61.1026	3965.77	2369.43	5838.15	2639.78	4235.26	7464.57	9573.88	9888.37	9715.3	6589.19	0	1	0	1	0	0	0	0	0	0	0	0	0	0
B0BNL2|B0BNL2_RAT	1	1	51.86	2.73714	Peptidyl-prolyl cis-trans isomerase OS=Rattus norvegicus GN=Pin1 PE=1 SV=1	309.828	344.366	205.921	65.8259	336.906	477.648	469.007	385.353	421.795	356.217	339.514	163.119	314.444	241.309	329.111	169.246	94.8729	139.548	194.637	359.81	64.9374	133.061	136.228	229.347	207.312	312.017	199.718	164.361	248.267	339.208	0	0	0	0	0	0	0	0	0	0	0	0	0	0
P56741|MYPC_RAT	19	19	906.4	2.09456	Myosin-binding protein C, cardiac-type OS=Rattus norvegicus GN=Mybpc3 PE=1 SV=2	22525.2	21631	64695.5	31210.7	18131.8	9498.48	13965.7	19486.2	21683.7	13516	22129.3	39893.8	14624.2	30252.9	34197.5	17262.8	12031.5	37365.3	10452.5	5762.95	22512	35363.4	35185.3	41778.9	28536.3	45347.7	24884	19822.3	26811	46825.2	1	2	1	10	2	0	1	1	0	0	0	1	0	0
Q5RKJ9|Q5RKJ9_RAT	1	1	48.99	53.7482	RAB10, member RAS oncogene family OS=Rattus norvegicus GN=Rab10 PE=1 SV=1	2143.19	1338.96	17.956	1.93035	1733.96	508.011	2244.6	2171.63	2526.18	1322.02	1166.01	14.5132	1075.63	562.404	605.338	276.365	222.778	56.4814	1671.4	53.455	24.4507	234.572	31.218	123.818	103.543	7.3198	5.78526	37.7607	17.1384	95.2096	0	1	0	0	0	0	0	0	1	0	0	0	0	0
Q9WUC4|ATOX1_RAT	3	3	179.76	1.92197	Copper transport protein ATOX1 OS=Rattus norvegicus GN=Atox1 PE=1 SV=1	1285.51	1478.59	1096.56	1979.47	1627.85	3691.3	3035.88	1931.94	2379.51	2087.96	1719.88	2528.54	2489.25	2894.88	2515.18	3146.12	3366.82	3820.79	1406.68	2612.87	2034.79	2570.62	2657.25	1327.22	1760.32	2401.59	2350.86	2456.88	2891.71	1798.01	1	0	1	0	0	0	0	0	0	0	0	0	0	0
D3ZT90|D3ZT90_RAT	1	1	42.06	3.5262	Glutaryl-CoA dehydrogenase OS=Rattus norvegicus GN=Gcdh PE=1 SV=1	443.76	549.284	281.529	63.3158	725.6	306.358	399.939	375.926	426.661	332.838	308.22	87.0742	533.516	363.526	169.252	94.6808	119.203	122.89	162.152	86.2625	353.38	266.986	92.0104	158.489	114.763	232.955	70.5345	80.8828	122.738	150.801	0	0	0	0	1	0	0	0	0	0	0	0	0	0
R9PXU6|R9PXU6_RAT	17	17	793.59	2.23191	Vinculin OS=Rattus norvegicus GN=Vcl PE=1 SV=1	15054.1	9254.38	9393.89	15464.3	12652.3	21850.4	11593.4	9558.53	8109.7	10449.5	13902.8	22552.1	9116.07	13602.4	20101.7	11241.3	12327.7	17106.5	3703.81	3986.33	13225.1	14500.2	16596.5	9742.72	15242.7	23143.1	25858.4	19324	20165.9	19456.2	3	3	0	5	2	0	2	0	0	1	0	2	1	0
D3ZBN0|H15_RAT	2	2	80.02	2.86602	Histone H1.5 OS=Rattus norvegicus GN=Hist1h1b PE=1 SV=1	766.061	463.271	857.966	143.705	330.939	1167.42	617.611	636.713	670.556	855.69	789.631	1238.13	484.788	556.636	667.813	419.103	382.462	703.466	258.616	39.2297	379.068	377.333	606.009	541.54	593.753	1202.2	963.197	779.325	1207.83	1014.53	0	0	0	0	0	0	1	0	0	0	0	0	0	0
C0JPT7|C0JPT7_RAT	5	5	232.73	1.74911	Filamin A OS=Rattus norvegicus GN=Flna PE=1 SV=1	3674.97	3397.27	3300.07	1116.22	3640.59	4679.54	5276.58	4437.03	5802.78	4288.65	4869.71	5848.43	4642.44	3558	4410	4231.09	4987.03	4648.29	3659.13	2301.38	4753.91	3257.52	2732.05	3721.66	2756.11	3002.71	3414.68	2083.22	3282.13	2215.61	1	1	1	0	1	0	1	0	0	0	1	0	0	0
Q6PCU8|NDUV3_RAT	2	2	47.52	11.7617	NADH dehydrogenase [ubiquinone] flavoprotein 3, mitochondrial OS=Rattus norvegicus GN=Ndufv3 PE=3 SV=1	915.041	1157.33	1585.99	17.349	953.339	377.57	230.037	128.092	143.216	505.576	695.111	1169.45	2835.39	1783.54	1905.66	557.892	786.925	2517.82	2331.53	111.202	899.856	439.209	438.87	1320.73	1222.8	1530.59	2743.39	3307.04	6512.29	2190.68	0	0	0	0	0	0	0	0	0	0	0	0	0	0
A0A0G2JSW3|A0A0G2JSW3_RAT	107	107	5142.45	2.20664	Globin a4 OS=Rattus norvegicus GN=Hbb PE=1 SV=1	860735	826161	260721	371380	881222	1.23732e+06	1.15914e+06	990399	689432	843037	856965	556169	705185	410342	772314	1.11887e+06	750070	675459	1.89378e+06	1.53069e+06	529992	730429	762036	755450	799848	388932	563137	564146	524017	664721	20	9	6	34	14	8	14	5	6	9	6	5	5	13
P38718-2|MPC2_RAT	1	1	39.03	18.1333	Isoform Short of Mitochondrial pyruvate carrier 2 OS=Rattus norvegicus GN=Mpc2	9.38946	30.8973	12.4765	114.828	15.5016	9.82246	13.8538	40.8968	61.186	202.433	169.561	53.7202	33.5463	3.8928	15.6211	6.26158	0	65.5894	28.6911	8.36799	7.20912	4.95945	22.0655	62.4134	224.974	137.287	376.216	681.271	708.251	71.8713	0	0	0	0	0	0	0	0	0	0	0	0	0	0
P85834|EFTU_RAT	2	2	102.36	5.78526	Elongation factor Tu, mitochondrial OS=Rattus norvegicus GN=Tufm PE=1 SV=1	1966.27	827.654	1006.24	495.874	4302.5	1398.15	2917.12	9694.78	15864.3	2383.4	11096.2	1891.84	5859.1	10064	20833.7	1046	1415.41	5896.01	872.299	779.694	2101.39	2503.09	620.33	2501.58	1736.84	4479.7	3759.65	1135.96	1779.32	10336.5	1	0	0	0	1	0	0	1	0	0	1	0	0	0
Q641Z9|Q641Z9_RAT	1	1	70.89	19.078	Succinate dehydrogenase complex subunit C OS=Rattus norvegicus GN=Sdhc PE=1 SV=1	266.423	184.393	22.7145	4.1055	5.67001	4.71811	2.14119	6.10067	7.06197	71.5263	45.3737	20.6111	9.84826	193.409	19.0848	17.093	14.9511	11.102	25.5643	8.624	10.7748	22.7973	99.442	1081.76	260.61	327.685	145.007	131.482	200.389	72.5662	0	0	0	0	0	0	0	0	0	0	0	0	0	0
D4ABA9|D4ABA9_RAT	2	2	77.02	2.26069	Xin actin-binding repeat-containing 1 OS=Rattus norvegicus GN=Xirp1 PE=1 SV=2	1097.59	1037.52	2107.21	2242.83	893.763	1732.24	1118.65	1428.93	1753.56	1255.9	1764.53	2471.6	972.948	1299.16	1096.89	1023.24	964.512	829.366	445.842	101.107	986.187	865.581	1038.42	865.523	930.814	1258.28	1199.37	800.923	1062.1	1092.72	0	0	1	0	1	0	0	1	0	0	0	1	0	0
A0A0G2K0I3|A0A0G2K0I3_RAT	1	1	31.43	4.21777	Nicotinamide phosphoribosyltransferase OS=Rattus norvegicus GN=Nampt PE=1 SV=1	548.012	416.947	1120.07	464.893	489.67	2650.42	1276.78	656.197	743.788	913.455	1231.02	3071.74	607.036	1110.4	1186.99	601.5	252.468	474.443	368.39	11.9662	294.933	566.868	860.024	1168.27	1107.61	1231.05	804.03	556.401	1024.21	1071.7	0	0	0	0	0	0	1	0	0	0	0	0	0	0
O08589|PLM_RAT	1	1	60.24	11.6154	Phospholemman OS=Rattus norvegicus GN=Fxyd1 PE=1 SV=2	3544.69	3460.96	8584.56	33.3841	3869.91	31.4362	80.7875	1298.11	1233.82	2904.21	8838.59	19479	10862.3	13335.7	11931.1	17117.6	520.393	14823.8	8394.76	527.97	4948.86	4327.92	4067.51	6327.13	5648.9	8676.43	5233.12	4340.54	6895.97	5483.05	0	0	0	0	0	0	0	0	0	0	0	1	0	0
D3ZFH5|D3ZFH5_RAT	1	1	54.13	2.54786	Uncharacterized protein OS=Rattus norvegicus GN=Itih2 PE=1 SV=3	2492.32	3042.76	2935.68	678.24	3350.49	5590.25	3686.52	3060.19	3636.47	2556.19	5009.59	2911.39	3183.47	1966.5	2806.1	3403.53	7155.16	3545.82	4156.64	3355.5	3658.09	2687.87	4215.27	2859.62	1724.18	1664.83	2118.98	2260.3	1625.17	814.955	0	0	0	0	0	0	0	1	0	0	0	0	0	1
P05545|SPA3K_RAT	1	1	18.71	4.70245	Serine protease inhibitor A3K OS=Rattus norvegicus GN=Serpina3k PE=1 SV=3	47.2981	117.44	13.8444	22.5344	20.7481	26.5884	63.7474	77.5005	17.2703	46.3604	20.7998	10.1982	4.07312	5.57961	8.57182	30.5429	19.3351	28.3159	36.0493	13.0685	7.89194	15.1668	93.2379	19.0315	10.144	14.6435	4.86744	13.1903	3.46289	32.6798	0	0	0	1	0	0	0	0	0	0	0	0	0	0
M0RAK2|M0RAK2_RAT	1	1	30.87	1454.12	RCG22622 OS=Rattus norvegicus GN=LOC684270 PE=1 SV=2	85.7317	94.4495	32.9598	21195.6	18.2701	21.3436	14.1255	40.9324	3.90234	0	50.4959	2.46998	4.89437	74.9683	72.8268	2.42086	0.207763	14.9452	21.2853	360.517	14.7354	0	0	0	0	1.77229	20.204	35.3804	32.3391	116.228	0	0	0	1	0	0	0	0	0	0	0	0	0	0
D3ZS58|D3ZS58_RAT	5	5	242.06	7.8315	NADH dehydrogenase [ubiquinone] 1 alpha subcomplex subunit 2 OS=Rattus norvegicus GN=Ndufa2 PE=1 SV=1	12423.4	14939.3	1389.39	4368.8	14266.4	2577.51	2071.16	1876.01	1008.96	1745.55	1403.23	1619.65	2501.84	2564.57	1787.18	28853	1681.83	1984.61	16594.1	23556.5	1955.44	11475.1	1892.23	2200.54	12115.1	2029.19	1805.99	1706.35	2248.12	2106.46	0	0	0	2	1	0	0	0	0	0	0	0	0	0
B5DEH0|LIMD1_RAT	1	1	34.78	4.93101	LIM domain-containing protein 1 OS=Rattus norvegicus GN=Limd1 PE=1 SV=1	171.296	65.193	63.1953	176.186	398.34	640.745	349.597	952.838	508.283	202.644	313.67	262.947	535.8	138.43	512.419	207.911	73.9516	74.7277	108.624	73.0329	389.735	136.223	89.7451	339.721	63.8501	478.956	323.455	52.2137	413.655	427.933	0	0	0	0	0	0	0	1	0	0	0	0	0	0
Q64380|SARDH_RAT	1	1	22.43	3.1334	Sarcosine dehydrogenase, mitochondrial OS=Rattus norvegicus GN=Sardh PE=1 SV=2	669.299	819.649	1179.13	1066.68	594.696	2338.32	1244.3	2446.52	1554.86	874.324	1206.29	288.719	1090.69	977.565	1142.18	566.775	1672.25	933.492	488.75	755.707	517.116	614.104	1405.8	702.827	495.017	294.612	498.764	454.456	695.799	755.778	0	0	0	0	0	0	0	0	0	0	0	0	0	1
P62271|RS18_RAT	2	2	72.36	5.21074	40S ribosomal protein S18 OS=Rattus norvegicus GN=Rps18 PE=1 SV=3	1479.16	1255.82	1974.42	28.4451	2737.22	2898.23	3089.18	2296.41	3306.61	2712.97	3376.35	3434.93	4703.84	3200.83	3001.91	2448.77	5454.37	9210.95	1773.01	1873.62	7710.63	4509.15	4165.86	2232.41	1979.03	5705.52	10427.2	11144.8	8300.59	3372.53	1	0	0	0	0	1	1	0	1	0	1	0	1	0
F1LRE1|F1LRE1_RAT	1	1	54.78	5.31351	Glutathione reductase OS=Rattus norvegicus GN=Gsr PE=1 SV=2	268.011	261.202	401.635	625.803	231.513	828.472	499.068	615.897	550.439	633.448	858.243	561.275	482.188	486.546	521.407	175.904	443.108	190.442	156.524	0	190.656	121.605	77.3069	156.356	42.637	775.718	564.579	391.552	588.108	472.183	0	0	0	0	0	0	0	0	0	0	0	0	0	0
Q9Z2J4-2|NEXN_RAT	1	1	35.76	2.84583	Isoform 2 of Nexilin OS=Rattus norvegicus GN=Nexn	269.437	233.609	557.683	48.4115	165.75	357.6	315.618	250.403	215.184	519.22	599.614	740.729	348.096	361.999	539.167	276.428	186.426	320.1	272.915	17.45	359.3	338.388	612.186	472.732	439.497	769.578	682.428	625.883	567.632	408.964	0	0	1	0	0	0	0	0	0	0	0	0	0	0
D4A772|D4A772_RAT	1	1	35.05	105.625	Dystrobrevin OS=Rattus norvegicus GN=Dtna PE=1 SV=3	502.855	631.444	203.85	1.28279	5.92688	1.40614	2.30233	3.71825	498.503	297.877	231.594	7.10264	5.91713	0.0120933	9.39872	6.95533	7.67995	6.33468	1.67853	2.43441	2.45734	256.275	106.421	223.575	31.7236	308.287	436.623	269.137	594.85	1040.48	1	0	0	0	0	0	0	0	0	0	0	0	0	0
P55053|FABP5_RAT	5	5	170.38	2.40405	Fatty acid-binding protein, epidermal OS=Rattus norvegicus GN=Fabp5 PE=1 SV=3	3312.33	4787.33	1161.27	3664.8	3299.37	1418.15	3390.87	2905.5	2556.05	2737.23	3326.78	1002.29	3594.99	1798.21	2496.99	2698.74	2830.96	2452.76	2695.69	1646.29	2530.08	3083.63	3394.9	3252.75	2838.74	946.736	885.469	1816.91	1944.59	1155.35	1	1	0	1	1	0	1	0	0	0	0	0	0	0
Q6PDU7|ATP5L_RAT	1	1	59.43	2.258	ATP synthase subunit g, mitochondrial OS=Rattus norvegicus GN=Atp5l PE=1 SV=2	577.357	579.362	373.385	748.762	670.718	962.63	1117.81	694.585	425.155	292.617	783.559	857.556	1652.86	1024.84	812.441	1401.86	768.947	1503.9	573.992	2411.45	638.692	865.208	608.767	561.721	740.533	1264.52	1111.4	779.641	1592.57	1028.08	0	0	0	0	0	0	0	0	0	0	0	0	0	0
D4A3C4|D4A3C4_RAT	1	1	53.23	2.32694	Muscular LMNA-interacting protein OS=Rattus norvegicus GN=Mlip PE=1 SV=3	1474.43	1453.23	1922.07	1341.32	1703.5	3817.97	2226.71	2113.73	1292.49	1861.56	3053.31	3721.31	1679.79	2335.86	2194.01	1347.1	1399.5	1150.62	1506.4	176.359	1141.21	1066.89	1774.87	1402.89	1499.19	1901.24	1798.16	1296.12	2215.12	2071.47	0	0	0	0	0	0	0	0	0	0	0	1	0	0
M0R7G4|M0R7G4_RAT	1	1	50.42	2.06408	MICOS complex subunit OS=Rattus norvegicus GN=Apoo PE=1 SV=2	2436.58	2135.13	3419.3	544.931	1685.34	3969.86	2395.74	3132.51	2087.04	2848.59	2874.19	3202.94	4017.48	5436.95	3541.33	2767.99	3322.39	4182.4	1918.2	1032.98	1679.35	2184.84	1766.08	1815.25	1794.88	4399.49	3116.2	2872.52	4630.88	3537.06	0	0	0	0	1	0	0	0	0	0	0	0	0	0
P14480|FIBB_RAT	1	1	47.12	10.2053	Fibrinogen beta chain OS=Rattus norvegicus GN=Fgb PE=1 SV=4	935.45	1081.16	171.051	4.20072	95.0431	1204.22	1226.38	1904.73	1665.31	831.326	1053.95	56.0362	744.301	615.188	306.959	610.605	301.847	404.057	1024.47	446.991	220.282	311.036	424.35	417.246	515.412	76.6446	47.9862	99.4727	106.721	338.627	0	0	0	0	0	0	0	0	0	0	0	0	0	0
Q99J82|ILK_RAT	1	1	48.36	2.71445	Integrin-linked protein kinase OS=Rattus norvegicus GN=Ilk PE=2 SV=1	689.127	583.232	379.578	2854.47	769.393	906.181	896.002	1864.28	1525.68	1255.42	1385.42	539.476	1890.09	1500.77	772.816	402.339	1118.79	514.661	250.761	88.723	542.42	620.423	306.755	922.336	391.465	749.298	495.416	425.732	841.729	620.284	0	0	0	0	1	0	0	1	0	0	1	0	0	0
M0RB00|M0RB00_RAT	1	1	34.81	12.8328	Complement component 4A (Rodgers blood group) OS=Rattus norvegicus GN=C4a PE=1 SV=2	66.0299	86.0326	129.521	2403.52	87.5372	251.53	120.985	64.963	152.891	49.0738	98.5185	29.3161	109.967	138.709	158.796	39.1786	21.5712	119.852	18.8533	16.6037	175.141	350.624	141.108	207.565	108.522	175.641	200.734	174.921	189.035	112.904	0	0	0	1	0	0	0	0	0	0	0	0	0	0
B2RZD6|B2RZD6_RAT	2	2	83.47	4.50686	NDUFA4, mitochondrial complex-associated OS=Rattus norvegicus GN=Ndufa4 PE=1 SV=1	4049.11	5504.15	3365.17	185.571	3277.12	2734.95	2971.47	3793.25	3732.7	2614.53	3648.16	2040.94	3692.42	2060.18	1392.34	4551.46	4210.42	3741.95	3411.53	6685.02	3271.89	2288.15	1822.99	2550.51	2300.2	1414.11	744.777	1387.87	928.522	539.385	1	0	1	0	1	0	0	0	0	0	1	0	0	0
Q498U6|Q498U6_RAT	1	1	30.82	4.99559	DNA fragmentation factor subunit alpha OS=Rattus norvegicus GN=Dffa PE=1 SV=1	81.6577	81.5993	110.256	3.91429	128.558	159.675	186.017	205.303	230.045	167.232	332.025	88.6702	137.796	109.904	56.7501	79.1119	38.5597	33.6608	38.4892	0	98.0332	186.617	194.863	74.1481	113.514	87.863	172.512	167.449	149.898	168.407	0	0	0	0	0	0	0	0	0	0	1	0	0	0
D3ZQL7|D3ZQL7_RAT	1	1	40.61	38.3793	Similar to 25 kDa brain-specific protein (P25-alpha) (Predicted), isoform CRA_a OS=Rattus norvegicus GN=Tppp PE=1 SV=1	315.775	273.598	644.823	0	15.0573	1.1212	0	0.815931	256.295	413.467	868.484	60.1412	5.15364	0.397977	0	1.17995	0	45.3565	1.26619	2.01694	29.2437	246.556	306.768	225.309	176.41	371.991	309.368	329.607	535.334	365.739	0	0	1	0	0	0	0	0	0	0	0	0	0	0
D3ZIC4|D3ZIC4_RAT	2	2	77.29	3.53456	Protein phosphatase 1, regulatory (Inhibitor) subunit 12B (Predicted) OS=Rattus norvegicus GN=Ppp1r12b PE=1 SV=1	411.349	339.997	848.434	1563.16	311.629	337.776	220.436	127.04	382.351	301.912	1490.02	223.235	204.302	261.975	108.555	728.016	708.658	919.831	188.396	903.787	565.336	2036.23	980.937	818.601	439.53	866.252	803.858	764.887	700.11	1086.42	0	0	0	0	0	0	0	0	0	0	0	0	0	0
B2GUV5|B2GUV5_RAT	1	1	47.15	7.29928	V-type proton ATPase subunit G OS=Rattus norvegicus GN=Atp6v1g1 PE=1 SV=1	59.0631	33.1344	136.915	37.8714	50.3304	69.351	49.329	71.2972	39.0374	64.407	253.833	709.226	214.148	134.83	371.792	239.186	231.993	128.065	336.622	0.655269	250.5	187.157	274.277	90.4343	264.85	572.458	392.582	287.477	461.694	427.553	0	0	0	0	0	0	0	0	0	0	0	0	0	0
A0A0G2JY66|A0A0G2JY66_RAT	3	3	90.26	4.15506	Carboxylic ester hydrolase OS=Rattus norvegicus GN=Ces1d PE=1 SV=1	1488.94	1878.9	181.428	720.366	2112.94	225.882	2277.45	1169.25	864.946	1214.47	317.828	178.674	228.671	368.075	829.109	303.6	111.571	167.408	750.344	599.903	171.66	530.359	157.899	257.174	419.006	315.074	180.186	250.937	216.474	578.555	0	1	0	0	0	0	0	0	0	0	0	0	0	0
P10888|COX41_RAT	32	32	1427.79	2.44065	Cytochrome c oxidase subunit 4 isoform 1, mitochondrial OS=Rattus norvegicus GN=Cox4i1 PE=1 SV=1	53136	61370.3	137284	5211.44	44945.4	128817	52568.5	57827.1	42296.8	54389.1	67533.6	196587	100617	162140	163999	107560	86685.5	183485	44809.8	95972.1	112527	96864.1	103236	93019.5	116421	180599	153705	111932	163525	127187	2	3	2	0	4	3	4	3	0	2	3	2	1	2
D4A2G9|D4A2G9_RAT	1	1	33.1	2.72819	RAN-binding protein 1 OS=Rattus norvegicus GN=Ranbp1 PE=1 SV=1	144.661	140.714	209.044	26.4438	168.795	345.802	339.822	170.06	165.249	187.788	135.947	293.107	148.191	146.1	182.878	111.771	103.338	102.429	82.9051	42.6059	135.074	85.2556	168.586	140.763	127.491	140.801	200.256	142.838	182.465	191.815	0	0	0	0	0	0	0	0	0	0	0	0	0	0
P02650|APOE_RAT	2	2	75.84	10.2604	Apolipoprotein E OS=Rattus norvegicus GN=Apoe PE=1 SV=2	951.861	960.007	493.918	24.1575	554.869	140.493	1061.71	492.182	259.167	390.3	684.925	337.111	419.678	101.322	208.713	1063.45	303.375	706.226	2318.24	140.361	872.318	672.093	410.692	433.947	493.613	27.7465	140.372	108.652	97.5315	67.3629	1	0	1	0	0	0	0	0	0	0	0	0	0	0
Q68FU7|COQ6_RAT	2	2	111.29	1.77832	Ubiquinone biosynthesis monooxygenase COQ6, mitochondrial OS=Rattus norvegicus GN=Coq6 PE=2 SV=1	3346.88	3240.62	1868.52	4731.78	3262.75	4811.67	4308.5	4378.82	5682.66	3780.56	5663.72	5448.24	6066.63	5000.87	4215.04	3161.62	4558.9	5053.31	3486.45	2071.3	4700.29	4719.51	2473.5	2244.3	1531.56	3685.03	3439.28	2747.41	3165.84	1804.84	0	0	0	0	0	0	0	0	0	1	0	0	0	0
Q9WV97|TIM9_RAT	1	1	24.45	22.0277	Mitochondrial import inner membrane translocase subunit Tim9 OS=Rattus norvegicus GN=Timm9 PE=1 SV=3	444.656	405.685	1023.41	1.04041	79.8786	0	6.1188	7.89279	364.589	520.033	1418.11	225.975	16.6892	5.35875	3.81144	7.97155	5.65113	99.9321	4.93921	7.14599	190.585	493.011	685.826	662.795	463.133	554.762	432.129	593.69	788.784	398.189	0	0	1	0	0	0	0	0	0	0	0	0	0	0
A9UMV9|A9UMV9_RAT	15	15	756.13	2.46656	NADH:ubiquinone oxidoreductase subunit A7 OS=Rattus norvegicus GN=Ndufa7 PE=1 SV=1	27228	33282	41972.6	5930.24	26005	66754.2	25640.3	21990.9	24654	32871.2	40208.5	36601.5	27787.5	36510.3	48646.1	43721.4	32377.6	60160.5	13381.5	41136.6	32277	43744.5	47616.5	53949.3	45596.1	58844.9	80842.4	66033.8	69609.5	56219.5	2	1	1	0	0	1	0	0	1	2	2	0	1	0
G3V8B0|G3V8B0_RAT	11	11	487.81	3.2646	Myosin-7 OS=Rattus norvegicus GN=Myh7 PE=1 SV=1	9305.01	7567.88	13406.3	43334.8	6288.37	12938.2	6556.53	7840.91	4895.53	6674.1	4086.04	5091.64	4440.79	6048.14	4808.8	4831.31	6713.91	6071.15	4921.92	3818.81	4050.24	3634.06	9029.81	6205.2	6753.36	4903.67	5045.14	6585.95	12326.9	7073.4	0	1	1	3	0	0	3	0	0	2	0	0	0	0
Q9R080-2|GPSM1_RAT	1	1	53.11	4.00587	Isoform 2 of G-protein-signaling modulator 1 OS=Rattus norvegicus GN=Gpsm1	1104.03	670.46	2357.8	27.6127	1096.84	3916.25	1934.03	2793.67	2343.84	2024.36	3412.7	6179.22	1465.42	2004.9	1443.41	837.281	1255.38	1058.67	417.807	51.9561	1746.5	1602.43	2025.43	1655.09	1534.17	1188.98	2399.03	1873.12	2212.1	1689.35	0	0	0	0	0	0	0	0	0	0	0	0	0	0
B0BN83|B0BN83_RAT	1	1	50.84	3.17028	Armadillo repeat-containing protein 1 OS=Rattus norvegicus GN=Armc1 PE=1 SV=1	3771.29	3187.2	2873.48	645.484	3314.65	9064.85	4155.23	5516.49	9890.7	4769.32	6587.29	2750.65	11253.2	10574	12559.8	7648.37	5868.56	8370.84	3094.27	3340.86	8941.52	8508.72	4275.85	5523.48	2878.89	4195.99	3050.37	4361.75	5532.57	5725.06	0	0	0	0	0	0	0	0	0	0	0	0	0	1
Q5XIG4|OCAD1_RAT	1	1	25.64	21.3433	OCIA domain-containing protein 1 OS=Rattus norvegicus GN=Ociad1 PE=1 SV=1	142.239	263.042	133.824	0	55.8686	40.4804	16.3493	0.270083	36.778	0.925106	158.271	0	66.2545	0	1.5688	1037.08	209.319	540.08	211.244	0	69.1309	337.901	540.491	424.721	651.158	0	2.69638	90.2675	5.41818	0	0	0	0	0	0	0	0	0	0	0	0	0	0	0
A0A0G2JX93|A0A0G2JX93_RAT	1	1	37.09	85.0366	Signal transducer and activator of transcription OS=Rattus norvegicus GN=Stat1 PE=1 SV=1	106.826	36.1539	79.3284	7.29946	233.826	0.363024	103.883	593.441	780.885	76.0085	749.085	8.79752	263.888	56.4271	9.49843	19.062	106.119	38.9592	76.4827	173.099	27.499	14.8839	14.3018	35.187	7.39747	5.11838	1.93646	5.75181	4.63639	0.838262	0	0	0	0	0	0	0	0	1	0	1	0	0	0
F1LN30|F1LN30_RAT	1	1	55.27	5.00039	Small ubiquitin-related modifier OS=Rattus norvegicus GN=Sumo4 PE=3 SV=1	1424.76	1228.63	1299.82	12.7593	2467.61	688.04	3591.61	2885.07	3147.18	3938.11	4366.66	6891.58	3237.47	3399.2	3237.69	1406.36	121.666	1438.07	1242.18	17.9204	1250.13	1339.77	1430.26	1286.04	1225.09	3277.08	4056.92	3078.17	3437.69	1986.11	0	0	0	0	1	0	0	0	0	0	0	0	0	0
P13383|NUCL_RAT	1	1	43.13	5.64007	Nucleolin OS=Rattus norvegicus GN=Ncl PE=1 SV=3	127.402	119.684	1.25528	4.40389	207.544	173.683	201.249	173.614	220.682	189.888	182.408	82.666	237.313	155.561	201.448	23.9678	109.493	31.3723	68.3569	1.67507	45.8228	50.9545	13.2772	40.3447	19.6547	97.1638	89.7271	59.5042	78.1021	133.481	0	0	0	0	0	0	1	0	0	0	0	0	0	0
P62634|CNBP_RAT	1	1	45.99	6.61934	Cellular nucleic acid-binding protein OS=Rattus norvegicus GN=Cnbp PE=2 SV=1	472.701	494.713	218.968	3226.34	572.366	1531.2	565.103	417.985	166.126	373.888	453.987	189.902	153.026	374.041	261.664	565.6	110.785	143.596	848.718	776.77	116.363	271.111	116.431	169.807	337.055	172.184	121.871	79.0379	89.6266	290.39	0	0	0	1	0	0	0	0	0	0	0	0	0	0
Q68FT1|COQ9_RAT	7	7	314.14	3.28242	Ubiquinone biosynthesis protein COQ9, mitochondrial OS=Rattus norvegicus GN=Coq9 PE=1 SV=2	3697.69	3764.33	3699.09	36740.7	9349.46	5036.94	3185.79	2816.88	4575.68	4056.39	13466.8	10038	9845.01	7155.56	6551.71	1669.75	4491.04	2001.57	8920.28	359.162	3280.95	3859.21	3667.23	4274.64	4793.87	6650.58	6625.42	6587.2	6190.79	4868.91	2	2	0	4	1	1	0	0	0	0	0	0	0	1
D3ZAF6|ATPK_RAT	7	7	366.72	2.21131	ATP synthase subunit f, mitochondrial OS=Rattus norvegicus GN=Atp5j2 PE=1 SV=1	11378.8	14721.6	13484.6	5822.07	14556	27784.2	16877.2	17837.5	21255.6	17696.3	20808.6	42750.9	22839	20421.1	25777.1	18616.5	29650.1	24196.6	13762.6	4083.86	22764.7	17826.5	15557	16649.1	11925	23801.5	29340.3	29310.5	30811.7	17628.6	0	0	1	1	0	1	0	0	0	0	0	0	1	3
A0A0G2K5C6|A0A0G2K5C6_RAT	4	4	145.41	2.4436	Microtubule-associated protein 1A OS=Rattus norvegicus GN=Map1a PE=1 SV=1	1298.37	1048.52	2957.16	2359.75	757.43	2644.99	1889.57	1228.82	1380.24	1713.2	2816.58	5874.28	2886.12	4342.03	4659.1	3522.11	1767.85	4969.93	1665.42	519.433	1307.85	1501.85	2148.97	1552.02	3175.23	3294.1	3728.03	2343.14	2773.66	3107.91	0	0	0	0	0	0	0	0	0	0	1	1	0	0
E9PTP9|E9PTP9_RAT;F1LRL4|F1LRL4_RAT;F1M547|F1M547_RAT	1	1	22.66	4.56832	Submandibular gland protein C OS=Rattus norvegicus GN=Smgc PE=4 SV=3	76.0297	119.437	471.724	0.168971	112.008	465.956	213.704	57.5612	164.813	191.944	508.884	252.685	650.144	523.045	455.544	536.178	959.326	872.465	1073.37	119.061	233.517	214.93	263.9	673.426	429.444	282.86	482.658	553.684	852.437	366.943	0	0	0	0	0	0	0	0	0	0	0	0	0	0
A0A0G2KA54|A0A0G2KA54_RAT	2	2	85.99	2.98092	Uncharacterized protein OS=Rattus norvegicus GN=Kng1 PE=1 SV=1	2401.17	4148.64	1156.56	253.758	1789.55	3436.11	3643.92	2922.45	2351.84	2924.39	1117.77	687.093	1204.08	1347.54	769.016	2096.42	1220.63	1930.83	930.884	1798.12	1401.27	1385.7	1069.13	1374.02	1068.32	1489.29	1316.59	1425.24	1770.35	2000.63	0	2	0	0	0	1	1	1	0	0	0	0	0	0
A0A0G2JVH4|A0A0G2JVH4_RAT	9	9	396.07	3.98433	MICOS complex subunit MIC60 OS=Rattus norvegicus GN=Immt PE=1 SV=1	3095.92	2560.49	1911.4	22878.1	3351.52	1818.26	2314.74	2001.98	2101.72	1889.72	2091.75	2780.38	3015.71	2642.36	3116.61	1429.2	1014.12	1429.88	2517.86	2198.21	1479.11	1547.33	1246.17	2183.49	2026.47	2715.06	1904.3	2502.54	1990.26	2127.26	1	2	1	3	2	0	0	0	0	0	0	0	1	1
A0A0H2UHE1|A0A0H2UHE1_RAT	4	4	177.53	3.66545	Succinate--CoA ligase [ADP/GDP-forming] subunit alpha, mitochondrial OS=Rattus norvegicus GN=Suclg1 PE=1 SV=1	5715.54	5949.03	5074.74	7793.15	4465.78	3134.78	8752.45	3569.04	3032.92	4063.31	2109.69	1777.82	1507.73	1865.79	1890.22	16873.7	1921.83	1599.51	5742.4	7405.93	3280.56	7565.46	3494.68	3077.37	7930.54	2517.18	2439.63	2178.48	2280.23	7783.68	0	0	0	1	3	1	0	0	0	0	2	0	0	0
A0A0A0MXW3|A0A0A0MXW3_RAT	1	1	25.99	9.45314	Histone H2A OS=Rattus norvegicus GN=H2afz PE=3 SV=1	401.441	251.655	233.475	0.319186	504.983	390.894	787.175	451.395	587.037	638.777	615.886	821.428	312.297	264.204	276.154	69.0403	54.3467	100.164	70.6384	7.85553	162.928	202.56	213.764	318.551	244.572	361.313	340.417	270.611	379.081	358.285	0	0	0	0	0	0	1	0	0	0	1	0	0	0
Q04462|SYVC_RAT	1	1	18.69	2.69933	Valine--tRNA ligase OS=Rattus norvegicus GN=Vars PE=2 SV=2	5511.07	6423.93	5049.94	1906.19	8359.3	17745.3	7080.02	13173.2	20012.4	15547.2	12752.6	8213.84	20129.3	10206.3	11315.4	8025.58	16561.6	7546.35	3391.85	1669.77	13351.7	8817.74	5508.44	10699.7	5502.16	7377.35	8334.49	14810.3	9842.22	5212.89	0	0	0	0	0	0	0	0	0	0	0	0	0	0
P05964|S10A6_RAT	1	1	32.85	14.1332	Protein S100-A6 OS=Rattus norvegicus GN=S100a6 PE=1 SV=3	401.612	480.104	14.3625	0	16.7444	7.60199	2.31321	8.64716	16.8762	326.212	31.5656	4.95044	33.5767	3.77815	10.2737	20.348	5.09001	57.3484	10.8283	4.94905	24.9763	30.7563	101.04	301.762	260.017	394.956	162.133	199.605	221.998	210.539	1	0	0	0	0	0	0	0	0	0	0	0	0	0
D4A830|D4A830_RAT	2	2	67.44	4.77771	Pyrophosphatase (inorganic) 2 OS=Rattus norvegicus GN=Ppa2 PE=1 SV=2	5100.96	5673.86	829.507	290.618	4297.67	2432.17	2140.8	1835.92	1623.14	1586.35	1683.59	1307.43	2080.17	2206.05	1678.18	1198.82	1104.32	1093.87	4561.59	1476.04	427.769	827.702	633.104	651.924	848.702	1129.29	633.977	658.3	835.337	844.082	0	0	0	0	0	0	0	0	0	1	1	0	0	0
Q6P6G9|Q6P6G9_RAT	1	1	23.38	14.1886	Heterogeneous nuclear ribonucleoprotein A1 OS=Rattus norvegicus GN=Hnrnpa1 PE=1 SV=1	78.19	58.1839	259.476	0.961537	112.523	4.55025	112.821	76.6739	169.381	63.2094	430.031	273.913	62.1817	50.5087	42.3642	23.3304	2.73797	29.3402	4.45806	0.674621	115.125	27.3047	152.143	103.645	32.1694	70.0306	71.7154	74.8143	50.4111	34.2394	0	0	1	0	0	0	0	0	0	0	1	0	0	0
G3V9P0|G3V9P0_RAT	1	1	54.07	2.63469	26S proteasome non-ATPase regulatory subunit 9 OS=Rattus norvegicus GN=Psmd9 PE=1 SV=1	456.257	691.464	294.116	60.863	537.894	1233.41	933.813	488.65	660.733	908.413	445.797	321.361	707.252	375.08	840.163	568.532	565.975	779.634	508.27	163.049	303.267	418.892	607.381	540.04	766.388	788.5	1185.62	649.59	1522.81	1229.83	0	1	0	0	0	1	0	0	0	0	0	0	0	0
P05371|CLUS_RAT	5	5	205.39	2.48379	Clusterin OS=Rattus norvegicus GN=Clu PE=1 SV=2	826.861	1098.94	1690.38	3807.93	1005.35	2235.2	1790.91	1231.17	1078.67	1416.09	1383.53	2932.78	1401.94	2204.38	3286.48	2118.24	1950.48	6095.74	810.533	920.88	2952.05	3235.35	3362.15	1888.04	2285.48	4464.49	3763.56	2554.68	5207.02	3264.63	0	0	0	2	0	0	0	0	0	0	0	0	0	0
Q5PQZ9|Q5PQZ9_RAT	1	1	49.16	26.3565	NADH dehydrogenase [ubiquinone] 1 subunit C2 OS=Rattus norvegicus GN=Ndufc2 PE=1 SV=1	13.0975	20.5113	32.2949	0	25.59	55.2998	63.9839	49.4664	110.577	25.0409	133.66	261.999	121.085	336.084	441.652	123.468	33.932	84.4168	0.962379	2168.67	16.7184	103.953	38.8427	22.8579	46.51	156.161	89.6089	74.3876	96.5952	194.148	0	0	0	0	0	0	0	0	0	0	0	0	0	0
G3V640|G3V640_RAT	6	6	260.49	2.61365	Mitochondrial import inner membrane translocase subunit TIM44 OS=Rattus norvegicus GN=Timm44 PE=1 SV=1	3004.43	3369.25	5214.12	1723.64	2821.96	2572.49	2926.66	3372.83	2806.06	3008.24	4149.73	16790.2	5135.35	5595.5	6059.99	4904.49	3246.46	4181.24	3403.59	666.639	3122.36	2569.26	3353.44	2851.84	3875.73	3065.31	2774.07	2485.13	2909.23	3202.28	0	0	0	0	1	0	1	0	0	0	1	0	0	0
F1LPC7|F1LPC7_RAT	1	1	42.53	3.40675	Hepatoma-derived growth factor OS=Rattus norvegicus GN=Hdgf PE=1 SV=2	172.052	178.298	143.025	78.8922	236.962	899.946	301.898	234.1	164.222	396.215	61.5283	271.171	380.547	154.828	436.457	312.804	305.764	320.674	264.305	38.404	254.347	263.524	265.423	316.991	311.961	511.683	645.74	404.211	594.804	600.405	0	0	0	0	0	0	0	0	0	0	0	0	0	0
B0BN18|PFD2_RAT	2	2	112.44	2.46181	Prefoldin subunit 2 OS=Rattus norvegicus GN=Pfdn2 PE=2 SV=1	1976.02	1876.58	1565.67	57.282	1971.78	3917.78	3869.87	2450.03	2844.63	2112.21	2416.45	4399.97	3997.36	2317.56	5202.64	2408.91	3548.89	3030.13	1655.95	2870.45	1596.22	1522.62	2115.08	1670.29	1554.39	2887.03	4361.11	2840.65	4204.9	2752.78	0	0	0	0	1	0	0	0	0	0	0	0	0	1
F1M853|F1M853_RAT	2	2	120.77	2.90864	Ribosome-binding protein 1 OS=Rattus norvegicus GN=Rrbp1 PE=1 SV=3	405.08	402.647	650.29	19.9183	310.117	703.598	210.643	438.734	396.733	264.511	694.007	806.874	561.316	743.698	955.099	556.05	893.063	1581.34	175.953	324.042	594.997	845.651	1022.57	597.144	928.036	709.224	1055.18	932.87	1628.62	874.917	0	0	0	0	0	0	0	0	0	0	0	0	0	0
B4F7A1|LYRM7_RAT	2	2	136.47	2.37023	Complex III assembly factor LYRM7 OS=Rattus norvegicus GN=Lyrm7 PE=3 SV=1	1251.06	1599.21	2441.32	104.148	1041.77	3105.64	2077.53	1510.44	1654.75	2305.94	2134.88	3373.73	2888.2	3154.76	3706.83	2273.22	2180.81	1789.44	982.56	5033.24	1096.35	1388.89	1831.31	1373.84	1137.02	2175.7	2294.28	2603.52	2842.75	2066.4	0	0	0	0	0	0	0	1	0	0	1	0	0	0
Q64560|TPP2_RAT	1	1	28.65	3.79719	Tripeptidyl-peptidase 2 OS=Rattus norvegicus GN=Tpp2 PE=2 SV=3	288.466	300.68	211.976	8.97671	261.862	769.234	659.295	450.143	447.369	378.255	508.701	281.117	249.154	435.357	273.472	154.842	244.579	115.076	168.609	29.077	244.917	332.144	242.351	175.485	164.92	423.833	216.146	192.785	258.422	319.336	0	0	0	0	0	0	1	0	0	0	0	0	0	0
Q03344|ATIF1_RAT	7	7	233.48	3.92311	ATPase inhibitor, mitochondrial OS=Rattus norvegicus GN=Atpif1 PE=3 SV=2	6271.9	6783.14	12197	3591.84	3986.78	241.527	264.496	1594.99	3015.34	6479.42	18032.3	9598.89	2437.33	1627.65	1554.76	3722.45	1091.85	2516.86	1645.11	46.3126	1571.83	1712.54	10377.4	9070.76	10856.9	6503.31	4994.48	5356.5	10095.5	8446.75	2	0	1	0	1	0	0	0	1	1	0	0	0	0
G3V8V3|G3V8V3_RAT	7	7	329.34	2.73063	Alpha-1,4 glucan phosphorylase OS=Rattus norvegicus GN=Pygm PE=1 SV=1	1926.2	1492.68	2881.35	9507.48	1924.69	2152.51	1720.7	1956.27	2560.07	1626.17	2141.6	1994.63	1179.17	1342.92	1520.23	992.74	797.313	970.386	538.445	3194.99	3225.94	3011.18	2402.81	1633.36	2031.96	2085.41	1354.72	1048.93	1716.02	1679.07	1	1	1	1	0	1	1	0	0	0	2	1	0	0
Q5QD51-2|AKA12_RAT	1	1	47.66	24.125	Isoform 2 of A-kinase anchor protein 12 OS=Rattus norvegicus GN=Akap12	33.7106	31.553	80.4906	103.502	119.955	43.8796	66.0359	16.377	53.3218	44.3808	38.7354	25.4052	55.4551	15.7254	50.0606	3706.04	61.6319	74.9436	544.525	85.1915	35.4545	187.205	286.498	43.5143	109.147	82.3357	42.1085	40.8304	78.1578	153.23	0	0	0	0	0	0	0	0	0	0	0	0	0	0
B1WC61|B1WC61_RAT	1	1	21.56	18.26	Acad9 protein OS=Rattus norvegicus GN=Acad9 PE=1 SV=1	469.211	552.091	116.053	0	856.472	54.8655	350.662	678.968	398.433	260.782	1105.63	179.781	462.3	127.957	69.6506	69.1211	11.8359	20.0981	6.8419	1.29421	97.6589	68.7047	26.7125	136.577	77.8409	60.7843	95.1571	53.8174	88.166	79.2022	0	0	0	0	0	0	1	0	0	0	0	0	0	0
A0A0H2UHS7|A0A0H2UHS7_RAT	1	1	53.96	3.30709	60S ribosomal protein L18 OS=Rattus norvegicus GN=Rpl18 PE=1 SV=1	1278.29	1145.19	683.055	49.1532	1305.08	2717.56	2523.43	1979.7	3149.73	2121.17	1864.04	1930.47	3927.99	2403.39	2457.64	868.797	1818.52	1948.35	646.683	17.2353	2076.19	1266.05	777.723	1106.86	937.154	4358.63	3272.91	2096.09	3312.38	1712.16	0	1	0	0	0	0	0	0	0	0	0	0	0	0
P61589|RHOA_RAT	1	1	52.41	3.13204	Transforming protein RhoA OS=Rattus norvegicus GN=Rhoa PE=1 SV=1	1149.78	1500.6	653.899	71.24	1343.4	2451.65	2725.7	1877.3	2088.87	1651.14	1450.76	580.373	1008.42	1043.75	382.621	848.062	565.096	695.473	844.298	493.599	426.803	965.123	675.024	819.625	739.914	966.273	641.67	1146.82	1002.67	810.184	1	0	0	0	0	0	0	0	0	0	0	0	0	0
D4A0A0|D4A0A0_RAT	1	1	40.07	5.11325	Dynein light chain roadblock OS=Rattus norvegicus GN=Dynlrb2 PE=3 SV=1	145.484	161.144	272.345	27.4207	486.639	348.549	625.619	431.974	619.433	488.49	530.73	80.2162	912.453	271.53	240.19	200.534	490.404	21.7216	264.363	510.096	43.6484	55.1609	31.8528	343.67	180.896	49.9228	184.952	58.8702	68.0669	129.864	0	0	0	0	0	0	1	1	0	1	0	0	0	0
G3V7U0|G3V7U0_RAT	14	14	767.61	2.21498	Cysteine and glycine-rich protein 3 OS=Rattus norvegicus GN=Csrp3 PE=1 SV=1	95861.8	110800	209088	66356.1	97363.2	306041	172089	169818	164334	193157	130178	437939	213100	196238	306059	158114	254316	324527	58724.2	140313	159298	118614	216494	104393	129755	203737	229346	258893	328321	178486	2	3	3	2	3	2	2	5	4	2	1	1	1	1
F1LQS3|F1LQS3_RAT	1	1	50.42	5.1542	60S ribosomal protein L6 OS=Rattus norvegicus GN=Rpl6-ps1 PE=3 SV=1	301.129	443.247	713.489	23.8015	549.9	1361.82	769.003	422.197	534.801	395.386	677.657	556.499	413.867	378.546	197.577	180.351	133.079	203.51	155.462	3.39842	244.75	316.313	218.323	313.735	167.555	403.915	416.99	277.98	369.317	351.575	1	0	0	0	0	0	0	1	0	0	1	0	0	0
O35878|HSPB2_RAT	5	5	174.06	2.82479	Heat shock protein beta-2 OS=Rattus norvegicus GN=Hspb2 PE=3 SV=1	14950.3	12765.8	4799.51	1685.94	29208.2	17996.7	25256.2	30270.1	27208.9	17744.2	15928.9	3751.09	15346.7	18912.5	46963.5	23630.4	8811.45	14331.2	11152.3	19268.3	10530.1	39478.9	22260.6	16547.4	20431.4	3167	1862.84	4083.08	4332.05	28496.6	0	2	0	0	3	0	0	0	0	0	0	0	1	0
Q6P7Q4|LGUL_RAT	1	1	36.66	4.96289	Lactoylglutathione lyase OS=Rattus norvegicus GN=Glo1 PE=1 SV=3	347.321	493.396	658.137	20.4602	541.893	603.386	643.383	711.563	648.442	564.303	1505.88	1080.14	278.225	208.541	99.5827	111.099	231.5	181.244	109.844	5.52975	746.754	551.35	618.218	420.63	282.421	288.07	262.694	423.186	520.82	299.81	0	0	0	0	0	0	1	0	1	0	0	0	0	0
A0A0G2JV12|A0A0G2JV12_RAT	1	1	38.71	2.98261	Collagen type XV alpha 1 chain OS=Rattus norvegicus GN=Col15a1 PE=1 SV=1	721.285	940.8	1123.12	420.87	917.035	215.996	434.165	274.934	680.112	524.069	798.257	406.099	920.524	290.834	504.184	250.791	777.251	589.374	864.523	85.7905	244.644	202.753	244.261	318.582	372.14	224.448	284.608	321.729	328.366	387.868	0	1	0	0	0	0	0	0	0	0	0	0	0	0
Q5FVT1|Q5FVT1_RAT	1	1	26.88	6.48922	RCG55460, isoform CRA_a OS=Rattus norvegicus GN=Ralbp1 PE=1 SV=1	1576.35	1347.18	3967.35	91.2875	1695.74	118.255	1746.6	1829.51	2327.02	2168.26	7415.59	5415.48	3364.41	2466.88	3228.47	907.976	353.528	562.327	469.872	1079.71	1193.61	1293.91	1294.12	845.423	977.452	2149.3	1734.47	1701.3	1158.44	921.377	1	0	0	0	0	0	0	0	0	0	0	0	0	0
Q5U1Z8|PREY_RAT	3	3	70.86	2.32476	Protein preY, mitochondrial OS=Rattus norvegicus GN=Pyurf PE=3 SV=1	882.249	952.187	2107.46	4746.91	1007.73	2119.62	657.862	795.329	919.292	1169.79	1289.9	1981.94	1769.4	1363.32	2321.83	1350.5	1934.1	2129.79	1090.98	1639.82	1975.55	1294.36	2269.8	2300.03	1835.81	1883.37	3105.72	2765.25	3265.19	2143.01	0	0	1	1	0	0	0	0	0	0	0	0	0	0
Q63362|NDUA5_RAT	1	1	47.76	466.166	NADH dehydrogenase [ubiquinone] 1 alpha subcomplex subunit 5 OS=Rattus norvegicus GN=Ndufa5 PE=1 SV=3	1.50449	3.48136	13.3266	836.69	3.9166	0	0.670786	0.902704	0	0.269028	0	3.36032	8.83176	3.72196	2.32594	5.08708	5.55493	7.72075	0	0	0	1.69101	0.347658	0	3.13232	0.0720789	3.25608	5.83782	0	0	0	0	0	1	0	0	0	0	0	0	0	0	0	0
P11507-2|AT2A2_RAT	14	14	674.45	1.83319	Isoform 2 of Sarcoplasmic/endoplasmic reticulum calcium ATPase 2 OS=Rattus norvegicus GN=Atp2a2	93530	88076.3	154746	33129.8	119627	160854	155622	162308	123769	107442	123131	55126.3	99993	78485.2	104549	97178.1	82942.9	84529.5	62841.2	75636.4	95054.2	88877.2	105546	88892.8	105203	77489.2	67388	78082.3	70365.9	93974.3	2	2	3	3	1	1	2	2	3	1	2	0	0	2
Q2PQA9|KINH_RAT	2	2	78.63	2.43498	Kinesin-1 heavy chain OS=Rattus norvegicus GN=Kif5b PE=1 SV=1	479.373	509.865	566.443	63.0142	694.559	1152.16	1016.76	825.939	976.162	744.401	936.166	484.305	906.938	1132.58	1229	957.75	1577.84	1507.29	634.773	245.213	1103.93	1387.51	1253.97	883.269	1004.06	725.26	955.144	1051.06	863.074	836.577	0	0	1	0	0	0	0	0	0	0	1	0	0	0
Q5XIH7|PHB2_RAT	1	1	38.93	42.4709	Prohibitin-2 OS=Rattus norvegicus GN=Phb2 PE=1 SV=1	138.865	98.9025	933.764	0	186.485	6.93615	17.1448	34.0814	31.7528	45.3787	492.037	3010.53	701.714	1175.71	366.062	945.474	19.247	1558.28	148.926	6.56164	303.014	425.979	71.856	154.598	87.2337	169.142	67.8841	66.6907	248.223	104.636	0	0	0	0	0	0	0	0	0	0	0	0	0	1
P13697|MAOX_RAT	1	1	36.04	5.44849	NADP-dependent malic enzyme OS=Rattus norvegicus GN=Me1 PE=1 SV=2	225.238	229.573	153.9	1388.24	167.709	682.773	671.037	137.118	80.2273	221.107	145.522	123.493	128.9	251.813	313.274	211.089	55.2452	84.0036	202.486	412.302	101.544	127.5	167.995	63.1367	152.978	71.0736	60.9587	55.4663	68.2144	141.582	0	0	0	1	0	0	0	0	0	0	0	0	0	0
M0RC65|M0RC65_RAT	1	1	32.39	3.54311	Cofilin 2 OS=Rattus norvegicus GN=Cfl2 PE=1 SV=1	278.691	361.074	570.909	21.3364	349.582	876.537	262.407	691.727	626.092	508.545	588.015	465.516	458.999	656.746	453.032	224.052	300.28	182.627	117.816	12.1488	271.392	338.914	221.249	292.104	242.846	576.44	232.185	139.378	219.617	483.586	0	0	0	0	0	0	0	0	0	0	0	0	0	0
Q6PEC1|TBCA_RAT	1	1	38.87	22.7355	Tubulin-specific chaperone A OS=Rattus norvegicus GN=Tbca PE=1 SV=1	2.21148	0.917294	11.9037	0	2.468	0	4.96615	2.75388	1.85441	2.31746	35.9072	17.6941	14.1639	14.9414	13.0178	14.0282	3.07303	14.8046	3.8682	0.597756	4.62908	244.934	5.75103	13.2571	1.79709	6.35621	0	3.56312	11.4563	10.2546	0	0	0	0	0	0	0	0	0	0	0	0	0	0
B2GV15|B2GV15_RAT	8	8	286.13	3.44922	Dihydrolipoamide acetyltransferase component of pyruvate dehydrogenase complex OS=Rattus norvegicus GN=Dbt PE=1 SV=1	22721.4	25761.5	3037.37	12979.7	18059.1	4467.05	11622	7888.21	8552.38	4907.55	6815.59	3644.62	3340.41	2878.58	7891.13	16596.7	5950.44	8076.88	15241.1	38883.4	7218.35	27646.3	6241.12	7253.57	16412.6	10046.2	9462	5577.06	6749.62	5001.72	0	1	0	0	0	0	1	0	1	0	2	0	0	0
P04550|PTMS_RAT	1	1	47.42	3.92068	Parathymosin OS=Rattus norvegicus GN=Ptms PE=1 SV=2	131.299	254.007	296.41	73.7168	165.259	202.225	160.855	163.144	100.799	87.7946	185.47	405.199	128.403	67.7139	32.1041	121.509	81.4445	159.816	83.0466	6.91547	159.522	457.855	285.775	150.764	447.096	47.7214	40.5314	160.82	98.0617	35.7097	0	0	0	0	0	0	0	0	0	0	0	0	0	0
F1LRV4|F1LRV4_RAT	7	7	235.46	2.19673	Heat shock 70 kDa protein 4 OS=Rattus norvegicus GN=Hspa4 PE=1 SV=1	3195.06	3196.87	3463.87	651.273	2565.81	3762.3	4924.95	6038.87	5964.67	6304.43	4876.37	6464.84	2735.36	4467.92	2022.62	5233.99	2024.04	1796.2	2658.87	2789.88	1569.23	4447.9	3895.76	5412.73	7969.26	2292.33	2640.68	2418.14	2508.31	2429.37	0	0	1	0	1	0	0	1	1	2	1	1	0	1
F1M2E9|F1M2E9_RAT	2	2	51.95	3.69366	60S ribosomal protein L13 OS=Rattus norvegicus GN=LOC100361259 PE=3 SV=3	390.755	370.866	469.319	76.2491	321.779	262.743	448.52	472.725	489.256	396.88	548.944	222.332	361.556	382.826	94.9684	112.105	319.112	302.529	0.861902	108.784	757.678	710.69	854.671	493.233	298.933	476.214	387.908	672.844	447.24	299.778	0	0	0	0	0	0	0	1	1	0	0	0	0	0
G3V7K3|G3V7K3_RAT	4	4	151.04	2.1601	Ceruloplasmin OS=Rattus norvegicus GN=Cp PE=1 SV=1	6300.93	10521.7	1761.33	945.742	3838.48	10860.1	12306.8	8354.88	7130.76	10302.2	6171.77	2207.24	8628.33	6085.34	11014.5	4641.48	6900.39	6402.26	3153.88	1565.14	4067.98	4811.39	5223.33	4424.75	4525.77	4667.41	5296.07	10347.5	9162.35	11643.2	0	1	0	0	1	0	0	1	0	0	1	0	0	0
Q63041|A1M_RAT	7	7	343.7	2.15842	Alpha-1-macroglobulin OS=Rattus norvegicus GN=A1m PE=1 SV=1	5152.71	4888.27	6357.41	20802.4	4712.95	5544.23	5725.15	3182.44	4202.56	4622.64	6161.9	15734.6	5657.85	7528.76	11842.5	7975.89	5721.32	12436.1	6536.26	6196.27	6725.02	10011.9	12600.9	5483.95	7124.98	11440.7	11873.4	8499.66	10006.7	8421.17	0	0	1	4	0	0	0	0	0	0	0	2	0	1
P04797|G3P_RAT	31	31	1435.29	2.88725	Glyceraldehyde-3-phosphate dehydrogenase OS=Rattus norvegicus GN=Gapdh PE=1 SV=3	256535	266170	48095.2	42345.2	287830	114181	186020	124565	166141	128825	151981	117180	127320	106053	99945.8	166688	71113.4	51683.9	203897	100665	38262.1	115481	55016.8	44948.6	97944.6	71251.1	48169.4	60990.2	67874.8	63766.9	2	5	5	3	2	3	5	3	6	5	9	4	3	5
P12346|TRFE_RAT	15	15	811.23	2.41116	Serotransferrin OS=Rattus norvegicus GN=Tf PE=1 SV=3	14241.7	19969	4373.92	1069.64	9173.78	13591.8	16213.3	8628.12	12756.5	16951	10073	12585.4	12090.7	8291.36	21036.5	30308.1	11484.9	11327.9	20680.2	16089.9	6128.92	16296.6	12638	11630.6	29177.8	14898.3	21435.6	27896.6	26416.4	27085.1	1	3	1	0	0	0	4	1	0	3	0	2	1	1
Q5XIT9|MCCB_RAT	2	2	67.11	12.9841	Methylcrotonoyl-CoA carboxylase beta chain, mitochondrial OS=Rattus norvegicus GN=Mccc2 PE=2 SV=1	342.488	326.491	309.947	14.7235	726.762	254.901	553.244	675.048	1188.23	340.687	528.186	13.6715	281.181	237.798	71.7105	160.306	369.407	88.2226	264.472	2.20123	47.041	101.287	72.279	232.801	42.3792	69.6282	30.9032	53.1091	53.3636	24.9808	0	0	0	0	1	0	0	1	1	0	1	0	0	0
P31000|VIME_RAT	21	21	909.67	2.13585	Vimentin OS=Rattus norvegicus GN=Vim PE=1 SV=2	32235.2	38058.8	15871.9	3993.68	28928.3	20119.4	38118.7	31230.9	34437.4	28582.1	39815.5	21649.8	27112.3	17752.6	23769.1	27837.5	33668.5	24500.9	30530.9	24601.3	20416.4	17071.2	17819	20466.5	17832.8	12722	13999.2	15354.4	14401.6	14917.5	3	2	1	1	2	0	3	1	1	1	3	1	0	1
A0A0G2K1N3|A0A0G2K1N3_RAT	3	3	172.09	8.60216	Porphobilinogen deaminase OS=Rattus norvegicus GN=Hmbs PE=1 SV=1	6266.35	6604.13	143.917	170.773	4545.49	239.368	2690.73	973.883	980.777	1802.31	441.904	204.519	449.954	265.92	761.368	8126.75	1893.26	1014.5	4067.8	3165.8	298.261	4737.81	1517.59	756.021	4426.41	408.324	387.238	504.552	375.821	904.626	0	1	0	0	0	0	1	0	0	0	0	0	0	0
P39069|KAD1_RAT	8	8	494.63	4.99452	Adenylate kinase isoenzyme 1 OS=Rattus norvegicus GN=Ak1 PE=1 SV=3	100747	70249.7	16005.5	3383.86	54076.3	20133.1	28565.8	20490.5	21255.8	22281.6	19863.1	8720.12	14498.4	16496.5	15121.9	19352.6	12033.2	13764.8	61243	24422.4	11167.3	15566.6	8757.96	7563.92	10612.9	9573.46	9720.68	8989.92	9747.01	10915.1	0	3	1	0	1	1	1	0	0	0	0	0	1	1
Q62658|FKB1A_RAT	2	2	76.57	1.93965	Peptidyl-prolyl cis-trans isomerase FKBP1A OS=Rattus norvegicus GN=Fkbp1a PE=1 SV=3	1937.51	2138.59	2492.49	566.202	2407.28	1833.73	1694.4	1969.91	1826.31	1435.91	1219.84	841.276	1087.69	1162.39	1382.56	1493.03	2608.69	1940.89	1293.6	1567.11	2560.28	2444.54	2836.8	1616.53	1585.75	1262.65	1419.49	1192.12	1446.77	1911.04	0	0	1	0	0	0	1	1	1	0	0	0	0	0
P08733|MLRV_RAT	23	23	1242.08	1.83459	Myosin regulatory light chain 2, ventricular/cardiac muscle isoform OS=Rattus norvegicus GN=Myl2 PE=1 SV=2	88366.2	59086.6	37912	139819	55681.8	183959	57846.9	82069.3	59517.4	88789.9	79577.8	95582.4	82849.4	74883.9	95962.3	91772.5	71070.8	79532.3	62842	29031	57049.2	54896.9	65837.7	53828.1	86412.5	114491	126694	96998.4	140923	104339	6	3	0	6	6	1	2	0	1	0	1	2	0	2
P05197|EF2_RAT	9	9	389.78	2.50596	Elongation factor 2 OS=Rattus norvegicus GN=Eef2 PE=1 SV=4	40504	46965.9	11157.9	48627.4	43791.5	12583.5	46739.1	26875.6	28369.3	44317	17195.6	10562.8	23308.8	20870.8	35183.9	33357.8	23649.9	21048.1	28189.6	17704.4	16933.8	33838.9	27031	16844.3	28829.3	9765.64	8363.77	19234.3	13009	25864.4	1	1	0	3	0	0	2	0	1	2	2	0	1	1
P08082-2|CLCB_RAT	7	7	275.88	1.55727	Isoform Non-brain of Clathrin light chain B OS=Rattus norvegicus GN=Cltb	5250.33	5569.96	9591.25	3392.18	5079.38	6963.48	5059.59	5662.8	5698.97	6289.67	8619.73	14297.5	5148.42	6186.61	5226.68	10164	10926	8902.22	5706.75	9279.82	5225.79	5675.34	5819.12	6456.67	6607.88	6453.33	5555.25	5519.37	6588.2	5768.66	0	0	0	0	1	0	0	0	1	0	1	1	0	0
P16290|PGAM2_RAT	13	13	640.12	1.97037	Phosphoglycerate mutase 2 OS=Rattus norvegicus GN=Pgam2 PE=1 SV=2	46026.8	40530.7	36313.7	14971.6	61689.9	30327.2	23720.5	23425.8	23860	20634.5	30695	43249	18133.1	15493.8	21746.8	14906.3	15330.3	16261.5	20727	34041.5	24497.5	19772.8	26624.8	22577.4	25681.2	20270.9	22449.7	16720.3	23653.4	23592.5	0	0	4	2	2	0	0	0	0	3	3	2	0	1
P31044|PEBP1_RAT	15	15	714.3	2.52374	Phosphatidylethanolamine-binding protein 1 OS=Rattus norvegicus GN=Pebp1 PE=1 SV=3	46191.3	46898.4	33855.8	3116.87	42864.2	61865.5	70078.1	64853.1	46855.7	59962.8	45543.9	26199.4	46631.6	43805.6	51466	24248.5	26923.2	15850	32450	43547.6	13142.5	26478.4	32071.1	25205.1	23406.5	31744.5	26742.3	26971	35208.3	48101.2	1	0	1	1	3	0	2	1	2	2	1	0	0	0
A9UMV8|H2AJ_RAT	3	3	140.19	2.47389	Histone H2A.J OS=Rattus norvegicus GN=H2afj PE=2 SV=1	4786.51	5343.35	3170.93	179.007	5173.9	3544.92	7002.82	4239.19	4725.04	5034.37	2858.68	1668.53	2564.05	2238.94	3044.11	6824.09	5400.63	5738.33	6657.17	5992.48	3948.59	5563.03	6047.8	4323.17	4046.5	2349.74	2236.04	3702.49	1984.99	3389.68	0	0	1	0	0	0	0	0	0	0	0	0	0	0
Q5XIF3|NDUS4_RAT	16	16	894.21	1.90394	NADH dehydrogenase [ubiquinone] iron-sulfur protein 4, mitochondrial OS=Rattus norvegicus GN=Ndufs4 PE=1 SV=1	25512.3	37279.6	44263.2	9301.61	24674.6	28877.3	21221.9	16871	12213.3	17083.1	17115.6	35723.6	31410.1	44408.5	54628	33050.1	28153.6	47004.7	28997.3	21341.9	21422.5	19464.4	23815.5	20760.9	29276.3	30785.7	34164.1	24447.9	34316.3	36046.7	1	1	4	0	2	1	3	0	0	0	2	2	1	1
Q68FR9-2|EF1D_RAT;Q68FR9|EF1D_RAT	8	8	418.68	2.22792	Isoform 2 of Elongation factor 1-delta OS=Rattus norvegicus GN=Eef1d	20411.3	25003.2	11710.8	1608.91	19992.8	25508.7	41451.4	22492.3	20496.3	26440.6	23168.2	22557.9	21918.6	20531.8	24964.5	24798.8	15865.3	10600.8	25101.8	9711.09	7740.39	18088	13766.1	12831.2	18621.7	11463.8	13352	10810.3	12142.5	13449.6	0	0	1	0	1	1	1	1	1	3	2	1	0	0
P31399|ATP5H_RAT	18	18	680.41	1.87147	ATP synthase subunit d, mitochondrial OS=Rattus norvegicus GN=Atp5h PE=1 SV=3	34089.7	45247.3	23346.2	10617.6	23083.9	15818.3	25113.3	20561	12445.9	19950.2	26814.6	47363.5	35195.5	31839	34497.6	24532.9	22349.2	25306.8	35993.3	3955.61	18066.7	18508.8	22236.2	18417	20617.6	37416.1	28887	26325.5	40042.4	31390.7	3	3	2	2	2	1	3	1	0	0	0	1	1	1
Q5XIN6|LETM1_RAT	2	2	60.33	3.15359	Mitochondrial proton/calcium exchanger protein OS=Rattus norvegicus GN=Letm1 PE=1 SV=1	6876.65	4049.21	844.538	2372.88	954.388	1664.22	1659.51	873.56	758.854	1166.46	997.819	1364.78	1329.35	1261.99	2252.82	1827.72	1002.43	1657.09	1056.84	951.852	426.35	960.699	907.928	788.081	1704.4	1354.58	1629.15	1654.67	2454.43	1200.29	0	0	0	0	1	0	0	0	0	0	0	0	0	0
A0A0G2K1T8|A0A0G2K1T8_RAT	6	6	279.71	4.55979	Serine protease inhibitor OS=Rattus norvegicus GN=LOC299282 PE=1 SV=1	7522.8	32840.8	9245.79	63479.5	22391.3	14797.6	16685.1	10315.8	6829.35	11446.3	8802.48	4271.7	5738.31	4108.79	6790.68	7384.37	8239.2	20970.5	51971	4183.2	8885.65	20068.7	12379.2	27412.8	37937.5	9200.89	11235.5	5973.48	20957.7	51763.8	2	2	1	3	1	2	1	0	0	0	0	0	0	0
D3ZZ21|D3ZZ21_RAT	6	6	327.07	2.48235	NADH dehydrogenase (Ubiquinone) 1 beta subcomplex, 6 (Predicted) OS=Rattus norvegicus GN=Ndufb6 PE=1 SV=1	26468	21987.6	16594	64131.7	25890	84432.5	60363.7	51671.1	40478.3	53591.1	43639	19867.6	107535	78570.8	135328	72903	27950.1	51519.5	37909.2	33288.7	21032.1	42894.7	48342.2	44266.8	51999.7	32515.8	36688.2	73848.1	84697.5	146980	1	1	1	5	0	0	0	0	0	0	1	0	0	1
P02770|ALBU_RAT	4	4	118.04	2.44657	Serum albumin OS=Rattus norvegicus GN=Alb PE=1 SV=2	1797.97	2706.01	948.864	246.324	2707.58	1470.93	1769.22	1889.47	1586.36	2209.09	1381.71	583.904	1279.39	1949.86	1456.39	2734.45	1525.82	971.999	2282.08	2511.73	1830.18	4195.58	1813.85	2398.37	3144.53	997.239	870.575	2434.22	687.721	480.151	0	0	1	0	0	0	0	0	0	0	0	0	0	1
P01835|KACB_RAT	6	6	247.47	1.70871	Ig kappa chain C region, B allele OS=Rattus norvegicus PE=1 SV=1	3203.47	4036.37	1668.71	4808.03	3198.21	4380.01	4114.65	6081.18	5279.92	3234.51	3628.34	1689.83	2999.09	3549.7	2819.36	2340.19	3550.42	4019.68	2555.54	5590	5636.35	3893.15	7891.66	4374.14	3299.41	3349.16	2987.38	4212.58	6513.22	4975.48	2	0	1	0	0	0	0	0	0	0	0	0	0	0
D4A1Z2|D4A1Z2_RAT	2	2	100.11	1.99745	Uncharacterized protein OS=Rattus norvegicus GN=Rpl26-ps2 PE=3 SV=1	456.449	435.607	169.871	401.231	174.927	285.827	386.23	443.441	451.123	549.532	1334.62	210.324	516.303	389.574	462.981	420.12	244.321	308.755	430.717	109.504	131.538	167.554	290.805	671.304	404.556	395.084	654.132	705.323	720.018	548.421	0	0	0	0	0	0	1	0	0	0	0	0	0	0
P62632|EF1A2_RAT	17	17	647.65	2.34892	Elongation factor 1-alpha 2 OS=Rattus norvegicus GN=Eef1a2 PE=1 SV=1	76316.5	65503.5	75204.6	18649.2	64807.5	40041.2	58279.5	44216.5	34935.7	42894.3	55432	46048.5	23794.1	22155.7	29405.8	32062.2	24116.8	14009	52403.7	56472.7	18098.1	35873.8	41482.2	22635.6	52286.9	23509.3	24199.2	24706.3	19962.9	35545.4	2	2	1	1	1	0	1	1	0	0	1	1	0	1
P19234|NDUV2_RAT	8	8	445.28	2.2821	NADH dehydrogenase [ubiquinone] flavoprotein 2, mitochondrial OS=Rattus norvegicus GN=Ndufv2 PE=1 SV=2	21289.2	20141	7625.38	12728	22188.1	10591.9	9766.32	8205.08	7485.19	9611.35	15382.3	13319.6	16970.9	23230.3	35297.4	20906.4	10779	12941.3	15360.9	4701.13	7496.09	20743.2	8063.66	15191	13934.8	10556.7	5373.49	7496.52	7513.77	28792.8	0	1	2	1	1	0	0	1	0	1	1	0	2	4
Q6AXS5-2|PAIRB_RAT	2	2	51.85	2.20028	Isoform 2 of Plasminogen activator inhibitor 1 RNA-binding protein OS=Rattus norvegicus GN=Serbp1	375.338	305.986	1645.33	333.812	373.838	82.4061	583.105	312.97	442.286	283.102	288.787	423.717	190.054	207.781	323.035	153.772	79.3286	1035.85	101.217	8.88049	399.91	145.43	801.069	404.587	343.379	188.431	327.974	294.375	411.821	277.211	0	0	0	0	0	0	1	0	0	0	0	0	0	0
P08461|ODP2_RAT	19	19	1125.7	1.93362	Dihydrolipoyllysine-residue acetyltransferase component of pyruvate dehydrogenase complex, mitochondrial OS=Rattus norvegicus GN=Dlat PE=1 SV=3	45983.4	44794.5	123888	9625.4	44253.3	47733.5	32137.6	32843.7	47710	52663.7	128173	85357.1	64199	86501.4	47802.7	62858.1	60071.9	93962.2	33702	82878.4	68795.9	77897.7	52689	64883.4	64933.8	46605.9	42196.3	44699.9	58199.2	48060.9	2	2	2	3	2	0	0	0	0	1	2	1	1	3
P01946|HBA_RAT	14	14	650.15	1.99632	Hemoglobin subunit alpha-1/2 OS=Rattus norvegicus GN=Hba1 PE=1 SV=3	148199	124748	215981	9546.85	134470	306130	177391	131327	81595	149125	212814	337544	85468.5	81076.1	64716.5	166022	173053	142896	156624	66877.7	221171	215090	332724	304066	190510	205564	214400	251186	218063	245906	0	1	3	0	1	2	0	0	0	1	1	2	0	0
P07632|SODC_RAT	9	9	479.34	1.98699	Superoxide dismutase [Cu-Zn] OS=Rattus norvegicus GN=Sod1 PE=1 SV=2	55358	59252.1	51039.7	2477.51	45246.7	97234.6	60410.5	71276.6	76627.9	83341	43604.4	39240.2	29872.1	40400.4	42601.8	43952.8	42921.1	44099.9	42442.4	135207	33474.5	46874	54313.5	33937.8	36631.6	65171.4	62429.4	67903.7	65296.1	53387.6	3	2	1	0	1	0	3	2	0	2	1	1	0	1
G3V913|G3V913_RAT	17	17	749.74	2.58648	Heat shock 27kDa protein 1 OS=Rattus norvegicus GN=Hspb1 PE=1 SV=1	8374.29	7361.04	16397.4	71225.9	9864.55	7579.1	7658.55	8510.48	13991.1	6035.82	15468.1	15457.6	8153.79	11261.1	10212.1	9940.69	8723.45	10191.8	6563.65	10427.4	14246.2	15494.3	17724.6	12809.2	14218.1	11497.7	12819.7	10113.8	11439.7	12104.1	1	0	4	1	3	0	0	0	1	1	2	1	0	0
Q5M7T5|Q5M7T5_RAT	4	4	174.12	1.65169	Serine (Or cysteine) peptidase inhibitor, clade C (Antithrombin), member 1 OS=Rattus norvegicus GN=Serpinc1 PE=1 SV=1	3854.95	8358.15	6843.64	8228.3	4471.18	13387.6	7201.96	6454.31	8779.96	9109.91	9458.53	7251.96	7440.09	5268.95	5629.78	7067.97	9565.73	6435.54	4905.49	2696.22	3770.98	4230.86	5833.48	8274.78	5094.59	5925.96	7106.83	7231.66	7835.76	3537.05	0	0	1	1	0	0	0	0	0	0	0	1	0	1
P23693|TNNI3_RAT	22	22	1167.3	1.89013	Troponin I, cardiac muscle OS=Rattus norvegicus GN=Tnni3 PE=1 SV=2	127414	125368	78875.9	462333	133518	291761	162048	178241	114373	140600	139978	172315	154678	129167	173377	238038	145166	140392	80446.9	94137.3	124099	143771	171220	119751	184833	95526.8	95480.1	89636.8	87194.8	122872	5	5	1	6	4	0	6	6	2	1	7	4	1	3
F1LT35|F1LT35_RAT	3	3	114.63	3.64795	Uncharacterized protein OS=Rattus norvegicus GN=RGD1564606 PE=3 SV=1	7795.05	9295.67	446.192	43.1676	13939.1	5896.34	11712	6091.84	7436.24	7425.96	3910.58	1217.54	3168.14	3218.66	3943.43	7062.84	4355.23	3482.54	3599.24	4390.77	1347.86	11505	5342.38	4400.21	12432.8	1192.21	1700.51	2489.26	1601.82	3587.16	1	1	0	0	0	0	0	0	0	0	0	0	0	0
P61983|1433G_RAT	4	4	233.1	2.09755	14-3-3 protein gamma OS=Rattus norvegicus GN=Ywhag PE=1 SV=2	3805.76	4001.82	5154.08	197.709	3972.76	7277.21	5176.44	4604.79	5817.3	5491.82	7328.14	5123.92	4628.32	4225.85	3487.7	3856.66	8010.55	7821.19	2852.12	390.864	10698.2	8212.15	8656.24	5066.12	3302.89	3762.83	4034.3	6285.74	5110.48	4481.53	1	1	0	0	0	0	1	0	0	0	0	0	0	0
Q920F5|DCMC_RAT	4	4	127.23	1.5306	Malonyl-CoA decarboxylase, mitochondrial OS=Rattus norvegicus GN=Mlycd PE=1 SV=1	3123.8	3605.83	4323.37	9586.22	3815.76	3218.22	4408.25	5471.53	5631.6	4208.9	8048.73	3776.5	8749.63	4107.82	3935.18	3048.38	6438.78	6126.06	3594.93	7701.78	8610.42	4420.2	2126.59	2197.73	1342.2	4756.81	4543.25	3795.94	3719.99	3442.6	0	2	0	0	3	0	0	0	0	1	0	0	0	0
D4A565|D4A565_RAT	3	3	92.64	2.1831	NADH dehydrogenase (Ubiquinone) 1 beta subcomplex, 5 (Predicted), isoform CRA_b OS=Rattus norvegicus GN=Ndufb5 PE=1 SV=1	377.066	500.242	554.808	3906.61	682.758	755.928	500.08	622.353	474.907	404.954	1007.47	1535.29	732.435	840.021	867.034	615.39	628.363	580.594	1071.02	1415.81	669.394	822.341	674.553	469.705	445.182	962.567	774.575	716.97	908.631	760.189	0	0	0	1	0	0	0	0	0	0	0	1	0	0
F1M6G3|F1M6G3_RAT	1	1	31.08	5.79615	Uncharacterized protein OS=Rattus norvegicus PE=3 SV=1	264.703	202.408	611.378	0.485711	210.385	0	419.102	328.04	216.828	297.727	871.995	1691.05	488.998	373.784	389.461	218.958	111.549	142.138	183.529	2.07248	182.952	131.008	130.472	226.399	215.354	136.863	90.9684	124.742	241.998	192.584	1	0	0	0	0	0	0	0	0	0	0	1	0	0
M0R7S5|M0R7S5_RAT	13	13	705.67	1.61933	Perilipin 4 OS=Rattus norvegicus GN=Plin4 PE=4 SV=2	21201	26273.3	24960.6	6583.82	21775.4	29332.6	22070.2	21686.3	22140.4	20612	18453	13628.9	13965.9	16568.2	19980.9	25568.3	21350.2	14921.9	10829.3	30952.3	10783.3	15497.8	28433.3	21591.7	40217.9	22522.5	36230.8	26014.7	20484.3	28499.1	0	1	1	0	0	0	0	1	1	1	1	1	0	0
F1M8Z8|F1M8Z8_RAT	3	3	121.64	3.27261	Sorbin and SH3 domain-containing protein 1 OS=Rattus norvegicus GN=Sorbs1 PE=1 SV=1	384.537	282.96	568.649	62.1597	270.017	120.542	256.793	723.174	709.78	508.221	995.356	179.786	525.447	366.035	346.691	127.414	1112.9	472.893	251.457	3167.85	470.167	466.762	198.692	615.688	293.349	257.193	689.609	646.981	975.092	211.786	0	0	0	0	0	0	0	0	0	0	1	0	0	0
[truncated: 16 more columns]

## Sheet: TFO-C X SFO-C
Two- way ANCOVA analyses (TFO-C X SFO-C - 57 proteins)											Two- way ANCOVA analyses (TFO-C X SFO-C - 57 proteins)											Two- way ANCOVA analyses (TFO-C X SFO-C - 57 proteins)											Two-way independent ANOVA analyses (Post hoc Tukey)
Source	Dependent Variable (Protein)	Type III Sum of Squares	df	Mean Square	F	Sig.	Partial Eta Squared	Noncent. Parameter	Observed Powercj		Source	Dependent Variable (Protein)	Type III Sum of Squares	df	Mean Square	F	Sig.	Partial Eta Squared	Noncent. Parameter	Observed Powercj		Source	Dependent Variable (Protein)	Type III Sum of Squares	df	Mean Square	F	Sig.	Partial Eta Squared	Noncent. Parameter	Observed Powercj		Sig.
body weight	Dihydrolipoyl dehydrogenase, mitochondrial OS=Rattus norvegicus GN=Dld PE=1 SV=1	4.44638e+09	1	4.44638e+09	0.621	0.447	0.053	0.621	0.111		left ventricle weight		3.6249e+08	1	3.6249e+08	0.048	0.83	0.004	0.048	0.055		adipose tissue weight		6.79554e+09	1	6.79554e+09	0.979	0.344	0.082	0.979	0.148		0.0002
	SH3 domain-containing kinase-binding protein 1 OS=Rattus norvegicus GN=Sh3kbp1 PE=1 SV=2	218488	1	218488	0.879	0.369	0.074	0.879	0.138				35.53	1	35.53	0	0.991	0	0	0.05				186868	1	186868	0.743	0.407	0.063	0.743	0.124		<0,0001
	Keratin 78 OS=Rattus norvegicus GN=Krt78 PE=3 SV=1	121627	1	121627	0.003	0.961	0	0.003	0.05				2.4823e+06	1	2.4823e+06	0.052	0.824	0.005	0.052	0.055				2.60377e+07	1	2.60377e+07	0.572	0.465	0.049	0.572	0.106		0.0025
	Cytochrome b-c1 complex subunit 1, mitochondrial OS=Rattus norvegicus GN=Uqcrc1 PE=1 SV=1	938.295	1	938.295	0.003	0.959	0	0.003	0.05				11903.3	1	11903.3	0.035	0.855	0.003	0.035	0.053				11547.5	1	11547.5	0.034	0.857	0.003	0.034	0.053		<0,0001
	Keratin, type I cytoskeletal 10 OS=Rattus norvegicus GN=Krt10 PE=3 SV=1	1.8711e+06	1	1.8711e+06	0.072	0.793	0.007	0.072	0.057				418114	1	418114	0.016	0.901	0.001	0.016	0.052				1.75501e+06	1	1.75501e+06	0.068	0.8	0.006	0.068	0.057		0.0031
	Ferritin OS=Rattus norvegicus GN=Fth1 PE=1 SV=2	1.0776e+06	1	1.0776e+06	0.259	0.621	0.023	0.259	0.075				90446.6	1	90446.6	0.021	0.887	0.002	0.021	0.052				470725	1	470725	0.112	0.745	0.01	0.112	0.061		0.001
	D-dopachrome decarboxylase OS=Rattus norvegicus GN=Ddt PE=1 SV=3	7.24995e+07	1	7.24995e+07	1.936	0.192	0.15	1.936	0.246				587294	1	587294	0.013	0.91	0.001	0.013	0.051				6.31409e+07	1	6.31409e+07	1.649	0.226	0.13	1.649	0.217		0.0023
	Prohibitin OS=Rattus norvegicus GN=Phb PE=1 SV=1	1.82825e+07	1	1.82825e+07	2.642	0.132	0.194	2.642	0.318				2484.49	1	2484.49	0	0.987	0	0	0.05				1.72323e+07	1	1.72323e+07	2.456	0.145	0.183	2.456	0.299		0.0001
	Aspartyl aminopeptidase OS=Rattus norvegicus GN=Dnpep PE=1 SV=1	214471	1	214471	0.439	0.521	0.038	0.439	0.093				93349.2	1	93349.2	0.187	0.674	0.017	0.187	0.068				87662.4	1	87662.4	0.175	0.684	0.016	0.175	0.067		0.011
	Isoform M2 of Pyruvate kinase PKM OS=Rattus norvegicus GN=Pkm	8.81068e+07	1	8.81068e+07	0.636	0.442	0.055	0.636	0.113				2.78724e+06	1	2.78724e+06	0.019	0.893	0.002	0.019	0.052				7.83033e+06	1	7.83033e+06	0.054	0.821	0.005	0.054	0.055		0.009
	Transthyretin OS=Rattus norvegicus GN=Ttr PE=1 SV=1	3.90751e+06	1	3.90751e+06	0.852	0.376	0.072	0.852	0.135				4722.36	1	4722.36	0.001	0.976	0	0.001	0.05				1.26944e+07	1	1.26944e+07	3.353	0.094	0.234	3.353	0.387		<0,0001
	Haptoglobin OS=Rattus norvegicus GN=Hp PE=1 SV=3	2.60988e+06	1	2.60988e+06	0.736	0.409	0.063	0.736	0.123				285273	1	285273	0.076	0.788	0.007	0.076	0.057				2.1534e+06	1	2.1534e+06	0.6	0.455	0.052	0.6	0.109		<0,0001
	ATP synthase subunit O, mitochondrial OS=Rattus norvegicus GN=Atp5o PE=1 SV=1	593214	1	593214	0.013	0.911	0.001	0.013	0.051				4.90513e+06	1	4.90513e+06	0.109	0.747	0.01	0.109	0.061				8.84582e+07	1	8.84582e+07	2.374	0.152	0.178	2.374	0.291		0.0377
	ATP synthase F(0) complex subunit B1, mitochondrial OS=Rattus norvegicus GN=Atp5f1 PE=1 SV=1	288082	1	288082	0.655	0.435	0.056	0.655	0.115				23384.4	1	23384.4	0.05	0.826	0.005	0.05	0.055				791495	1	791495	2.01	0.184	0.154	2.01	0.254		0.0152
	Acyl-Coenzyme A dehydrogenase, very long chain OS=Rattus norvegicus GN=Acadvl PE=1 SV=1	3.30987e+07	1	3.30987e+07	0.552	0.473	0.048	0.552	0.104				1.53955e+06	1	1.53955e+06	0.025	0.878	0.002	0.025	0.052				1.22979e+08	1	1.22979e+08	2.375	0.152	0.178	2.375	0.291		0.0022
	Keratin, type II cytoskeletal 5 OS=Rattus norvegicus GN=Krt5 PE=1 SV=1	9.42813e+08	1	9.42813e+08	0.504	0.492	0.044	0.504	0.1				2.78454e+06	1	2.78454e+06	0.001	0.971	0	0.001	0.05				1.12429e+09	1	1.12429e+09	0.607	0.452	0.052	0.607	0.11		0.0151
	Cytochrome c, somatic OS=Rattus norvegicus GN=Cycs PE=1 SV=2	4.20661e+07	1	4.20661e+07	0.897	0.364	0.075	0.897	0.139				1.13334e+06	1	1.13334e+06	0.022	0.884	0.002	0.022	0.052				1.69682e+07	1	1.69682e+07	0.345	0.569	0.03	0.345	0.084		0.0021
	Keratin, type II cytoskeletal 6A OS=Rattus norvegicus GN=Krt6a PE=1 SV=1	2.40174e+07	1	2.40174e+07	2.136	0.172	0.163	2.136	0.267				140992	1	140992	0.011	0.92	0.001	0.011	0.051				4.39318e+06	1	4.39318e+06	0.337	0.573	0.03	0.337	0.083		0.023
	Inositol-1-monophosphatase OS=Rattus norvegicus GN=Impa1 PE=1 SV=1	10870.2	1	10870.2	1.923	0.193	0.149	1.923	0.245				116.026	1	116.026	0.018	0.897	0.002	0.018	0.052				5976.33	1	5976.33	0.98	0.343	0.082	0.98	0.148		0.0008
	Keratin, type II cytoskeletal 1 OS=Rattus norvegicus GN=Krt1 PE=1 SV=1	2.18182e+07	1	2.18182e+07	0.247	0.629	0.022	0.247	0.074				1.04322e+07	1	1.04322e+07	0.117	0.739	0.01	0.117	0.061				1.21258e+08	1	1.21258e+08	1.529	0.242	0.122	1.529	0.204		0.0155
	Radixin OS=Rattus norvegicus GN=Rdx PE=1 SV=2	416385	1	416385	0.522	0.485	0.045	0.522	0.101				231308	1	231308	0.284	0.605	0.025	0.284	0.078				24025.2	1	24025.2	0.029	0.868	0.003	0.029	0.053		0.0002
	Tescalcin OS=Rattus norvegicus GN=Tesc PE=4 SV=1	3590.95	1	3590.95	1.55	0.239	0.124	1.55	0.207				96.801	1	96.801	0.037	0.851	0.003	0.037	0.054				2020.46	1	2020.46	0.821	0.384	0.069	0.821	0.132		0.05
	ATP-dependent 6-phosphofructokinase OS=Rattus norvegicus GN=Pfkm PE=1 SV=1	27482	1	27482	2.117	0.174	0.161	2.117	0.265				172.862	1	172.862	0.011	0.918	0.001	0.011	0.051				17833.2	1	17833.2	1.287	0.281	0.105	1.287	0.179		0.05
	Serpin family F member 2 OS=Rattus norvegicus GN=Serpinf2 PE=1 SV=1	833054	1	833054	0.167	0.691	0.015	0.167	0.066				1.64779e+07	1	1.64779e+07	4.612	0.055	0.295	4.612	0.5				400931	1	400931	0.08	0.783	0.007	0.08	0.058		<0,0001
	Sulfotransferase OS=Rattus norvegicus GN=Chst3 PE=3 SV=2	7654.89	1	7654.89	0.358	0.562	0.031	0.358	0.085				1828.83	1	1828.83	0.083	0.778	0.008	0.083	0.058				755.643	1	755.643	0.034	0.856	0.003	0.034	0.053		0.009
	Far upstream element-binding protein 1 OS=Rattus norvegicus GN=Fubp1 PE=1 SV=1	30219.5	1	30219.5	0.997	0.339	0.083	0.997	0.15				383.319	1	383.319	0.012	0.916	0.001	0.012	0.051				2457.09	1	2457.09	0.075	0.789	0.007	0.075	0.057		<0,0001
	Ribosomal protein L36-like OS=Rattus norvegicus GN=LOC100361079 PE=4 SV=2	91255.7	1	91255.7	2.671	0.13	0.195	2.671	0.32				10031.3	1	10031.3	0.241	0.633	0.021	0.241	0.073				1870.82	1	1870.82	0.044	0.837	0.004	0.044	0.054		<0,0001
	Phosphate carrier protein, mitochondrial OS=Rattus norvegicus GN=Slc25a3 PE=1 SV=1	1.23514e+06	1	1.23514e+06	1.351	0.27	0.109	1.351	0.186				69563.1	1	69563.1	0.068	0.799	0.006	0.068	0.057				895199	1	895199	0.947	0.351	0.079	0.947	0.145		0.0047
	Hypoxanthine-guanine phosphoribosyltransferase OS=Rattus norvegicus GN=Hprt1 PE=1 SV=1	160362	1	160362	0.23	0.641	0.02	0.23	0.072				36446.6	1	36446.6	0.051	0.825	0.005	0.051	0.055				76444	1	76444	0.109	0.748	0.01	0.109	0.06		0.0002
	Caveolae-associated protein 2 OS=Rattus norvegicus GN=Cavin2 PE=1 SV=3	7.1769e+06	1	7.1769e+06	1.288	0.281	0.105	1.288	0.18				108913	1	108913	0.018	0.897	0.002	0.018	0.052				444401	1	444401	0.072	0.794	0.006	0.072	0.057		0.0438
	Carbonic anhydrase 1 OS=Rattus norvegicus GN=Ca1 PE=1 SV=1	1.38378e+07	1	1.38378e+07	0.437	0.522	0.038	0.437	0.093				2.47828e+06	1	2.47828e+06	0.076	0.788	0.007	0.076	0.057				2.26668e+06	1	2.26668e+06	0.069	0.797	0.006	0.069	0.057		0.0003
	Retinoid-inducible serine carboxypeptidase OS=Rattus norvegicus GN=Scpep1 PE=2 SV=1	84403.3	1	84403.3	0.74	0.408	0.063	0.74	0.123				79474.9	1	79474.9	0.694	0.422	0.059	0.694	0.119				79789.1	1	79789.1	0.697	0.421	0.06	0.697	0.119		0.006
	28 kDa heat- and acid-stable phosphoprotein OS=Rattus norvegicus GN=Pdap1 PE=1 SV=1	40732.5	1	40732.5	0.467	0.509	0.041	0.467	0.096				0.853	1	0.853	0	0.998	0	0	0.05				31543.7	1	31543.7	0.358	0.562	0.032	0.358	0.085		0.0006
	DnaJ heat shock protein family (Hsp40) member C19 OS=Rattus norvegicus GN=Dnajc19 PE=1 SV=1	24056.3	1	24056.3	0.453	0.515	0.04	0.453	0.094				1048.21	1	1048.21	0.019	0.893	0.002	0.019	0.052				8.013	1	8.013	0	0.991	0	0	0.05		0.0009
	Protein-L-isoaspartate(D-aspartate) O-methyltransferase OS=Rattus norvegicus GN=Pcmt1 PE=1 SV=2	202983	1	202983	0.519	0.486	0.045	0.519	0.101				1281.33	1	1281.33	0.003	0.956	0	0.003	0.05				651233	1	651233	1.86	0.2	0.145	1.86	0.238		0.032
	Platelet glycoprotein 4 OS=Rattus norvegicus GN=RGD1565355 PE=3 SV=3	8947.64	1	8947.64	1.664	0.223	0.131	1.664	0.218				2293.34	1	2293.34	0.383	0.548	0.034	0.383	0.088				1141.37	1	1141.37	0.188	0.673	0.017	0.188	0.068		0.0029
	RCSD domain containing 1 (Predicted), isoform CRA_a OS=Rattus norvegicus GN=Rcsd1 PE=1 SV=1	10.801	1	10.801	0	0.994	0	0	0.05				4490.48	1	4490.48	0.028	0.87	0.003	0.028	0.053				37750.9	1	37750.9	0.242	0.633	0.021	0.242	0.074		0.0084
	Selenium-binding protein 1 OS=Rattus norvegicus GN=Selenbp1 PE=1 SV=1	2.28035e+06	1	2.28035e+06	0.563	0.469	0.049	0.563	0.106				251305	1	251305	0.059	0.812	0.005	0.059	0.056				2.78162e+06	1	2.78162e+06	0.694	0.422	0.059	0.694	0.119		<0,0001
	Small muscular protein OS=Rattus norvegicus GN=Smpx PE=1 SV=1	2.12556e+07	1	2.12556e+07	1.82	0.204	0.142	1.82	0.234				1.72073e+06	1	1.72073e+06	0.128	0.727	0.011	0.128	0.062				2.13513e+07	1	2.13513e+07	1.83	0.203	0.143	1.83	0.235		0.0295
	Eukaryotic translation initiation factor 4B OS=Rattus norvegicus GN=Eif4b PE=1 SV=1	54.904	1	54.904	0.009	0.925	0.001	0.009	0.051				994.817	1	994.817	0.173	0.686	0.015	0.173	0.067				633.152	1	633.152	0.109	0.747	0.01	0.109	0.061		0.0102
	Keratin, type I cytoskeletal 15 OS=Rattus norvegicus GN=Krt15 PE=1 SV=1	528618	1	528618	0.344	0.569	0.03	0.344	0.084				158525	1	158525	0.101	0.757	0.009	0.101	0.06				1.32019e+06	1	1.32019e+06	0.901	0.363	0.076	0.901	0.14		0.0361
	Guanylate-binding protein 1 OS=Rattus norvegicus GN=Gbp1 PE=4 SV=2	3955.9	1	3955.9	1.254	0.287	0.102	1.254	0.176				238.203	1	238.203	0.068	0.799	0.006	0.068	0.057				1891.48	1	1891.48	0.566	0.468	0.049	0.566	0.106		0.0342
	14-3-3 protein eta OS=Rattus norvegicus GN=Ywhah PE=1 SV=2	278309	1	278309	3.537	0.087	0.243	3.537	0.404				48532.1	1	48532.1	0.487	0.5	0.042	0.487	0.098				53213.9	1	53213.9	0.537	0.479	0.047	0.537	0.103		0.0065
	40S ribosomal protein S28 OS=Rattus norvegicus GN=Rps28 PE=1 SV=1	7.19538e+06	1	7.19538e+06	1.24	0.289	0.101	1.24	0.175				1.48361e+06	1	1.48361e+06	0.235	0.638	0.021	0.235	0.073				4.81762e+06	1	4.81762e+06	0.801	0.39	0.068	0.801	0.13		0.0112
	Peroxiredoxin 3 OS=Rattus norvegicus GN=Prdx3 PE=1 SV=1	1.16046e+07	1	1.16046e+07	1.413	0.26	0.114	1.413	0.193				1.1522e+06	1	1.1522e+06	0.126	0.73	0.011	0.126	0.062				522020	1	522020	0.057	0.816	0.005	0.057	0.055		0.0022
	Dystroglycan 1 OS=Rattus norvegicus GN=Dag1 PE=1 SV=1	769.237	1	769.237	0.242	0.632	0.022	0.242	0.074				722.114	1	722.114	0.227	0.643	0.02	0.227	0.072				997.57	1	997.57	0.316	0.585	0.028	0.316	0.081		0.0081
	Perilipin OS=Rattus norvegicus GN=Plin3 PE=1 SV=1	80291.8	1	80291.8	1.102	0.316	0.091	1.102	0.16				387.069	1	387.069	0.005	0.946	0	0.005	0.05				17017.2	1	17017.2	0.216	0.651	0.019	0.216	0.071		0.0454
	Transcriptional activator protein Pur-beta OS=Rattus norvegicus GN=Purb PE=1 SV=1	28549.1	1	28549.1	1.527	0.242	0.122	1.527	0.204				1163.91	1	1163.91	0.055	0.819	0.005	0.055	0.055				27376.6	1	27376.6	1.456	0.253	0.117	1.456	0.197		0.045
	Caveolin-1 OS=Rattus norvegicus GN=Cav1 PE=1 SV=3	138458	1	138458	3.573	0.085	0.245	3.573	0.407				10203	1	10203	0.202	0.662	0.018	0.202	0.07				15105.3	1	15105.3	0.302	0.593	0.027	0.302	0.08		0.0048
	CArG-binding factor A OS=Rattus norvegicus GN=Hnrnpab PE=1 SV=1	169.616	1	169.616	0.001	0.976	0	0.001	0.05				24641.6	1	24641.6	0.14	0.715	0.013	0.14	0.064				2207.02	1	2207.02	0.012	0.913	0.001	0.012	0.051		<0,0001
	Keratin 76 OS=Rattus norvegicus GN=Krt76 PE=2 SV=1	1.84714e+07	1	1.84714e+07	0.451	0.516	0.039	0.451	0.094				819692	1	819692	0.019	0.892	0.002	0.019	0.052				2.16265e+07	1	2.16265e+07	0.532	0.481	0.046	0.532	0.102		0.05
	NADH:ubiquinone oxidoreductase subunit B4 OS=Rattus norvegicus GN=Ndufb4 PE=1 SV=1	1708.78	1	1708.78	0.035	0.856	0.003	0.035	0.053				468.996	1	468.996	0.009	0.924	0.001	0.009	0.051				89452.1	1	89452.1	2.154	0.17	0.164	2.154	0.268		0.0032
	Voltage-dependent anion-selective channel protein 2 OS=Rattus norvegicus GN=Vdac2 PE=1 SV=2	5636.41	1	5636.41	0.538	0.479	0.047	0.538	0.103				951.565	1	951.565	0.087	0.773	0.008	0.087	0.058				17689.9	1	17689.9	1.884	0.197	0.146	1.884	0.241		0.0154
	NADH dehydrogenase [ubiquinone] flavoprotein 3, mitochondrial OS=Rattus norvegicus GN=Ndufv3 PE=3 SV=1	108889	1	108889	0.059	0.813	0.005	0.059	0.056				538388	1	538388	0.297	0.596	0.026	0.297	0.079				4207.8	1	4207.8	0.002	0.963	0	0.002	0.05		0.0285
	Isoform Short of Mitochondrial pyruvate carrier 2 OS=Rattus norvegicus GN=Mpc2	33710.3	1	33710.3	1.045	0.329	0.087	1.045	0.155				24590.3	1	24590.3	0.743	0.407	0.063	0.743	0.124				24684.8	1	24684.8	0.746	0.406	0.064	0.746	0.124		0.0218
	Glutathione reductase OS=Rattus norvegicus GN=Gsr PE=1 SV=2	8.717	1	8.717	0	0.983	0	0	0.05				0.787	1	0.787	0	0.995	0	0	0.05				12359.2	1	12359.2	0.729	0.412	0.062	0.729	0.122		0.0002
	Dystrobrevin OS=Rattus norvegicus GN=Dtna PE=1 SV=3	7136.07	1	7136.07	0.181	0.679	0.016	0.181	0.068				12175.1	1	12175.1	0.312	0.588	0.028	0.312	0.08				19351.6	1	19351.6	0.504	0.493	0.044	0.504	0.1		0.0095

## Sheet: SFO-HF X SFO-C
Two- way ANCOVA analyses (SFO-HF X SFO-C - 10 proteins)											Two- way ANCOVA analyses (SFO-HF X SFO-C - 10 proteins)											Two- way ANCOVA analyses (SFO-HF X SFO-C - 10 proteins)											Two-way independent ANOVA analyses (Post hoc Tukey)
Source	Dependent Variable (Protein)	Type III Sum of Squares	df	Mean Square	F	Sig.	Partial Eta Squared	Noncent. Parameter	Observed Powercj		Source	Dependent Variable (Protein)	Type III Sum of Squares	df	Mean Square	F	Sig.	Partial Eta Squared	Noncent. Parameter	Observed Powercj		Source	Dependent Variable (Protein)	Type III Sum of Squares	df	Mean Square	F	Sig.	Partial Eta Squared	Noncent. Parameter	Observed Powercj		Sig.
body weight	Serpin family F member 2 OS=Rattus norvegicus GN=Serpinf2 PE=1 SV=1	417863	1	417863	0.104	0.751	0.007	0.104	0.061		left ventricle weight		5.20762e+06	1	5.20762e+06	1.413	0.253	0.086	1.413	0.2		adipose tissue weight		817724	1	817724	0.206	0.657	0.014	0.206	0.071		0.0012
	Vitamin D-binding protein OS=Rattus norvegicus GN=Gc PE=1 SV=3	457979	1	457979	2.371	0.144	0.136	2.371	0.303				67761.1	1	67761.1	0.309	0.586	0.02	0.309	0.082				93595.2	1	93595.2	0.43	0.522	0.028	0.43	0.094		0.0028
	Dihydrolipoamide S-succinyltransferase (E2 component of 2-oxo-glutarate complex), isoform CRA_a OS=Rattus norvegicus GN=Dlst PE=1 SV=1	2.79428e+10	1	2.79428e+10	1.655	0.218	0.099	1.655	0.226				2.70063e+08	1	2.70063e+08	0.014	0.906	0.001	0.014	0.051				4.60268e+09	1	4.60268e+09	0.25	0.625	0.016	0.25	0.075		0.0136
	40S ribosomal protein S30 OS=Rattus norvegicus GN=Fau PE=1 SV=1	608497	1	608497	2.712	0.12	0.153	2.712	0.338				84186	1	84186	0.325	0.577	0.021	0.325	0.083				196960	1	196960	0.782	0.39	0.05	0.782	0.132		0.0127
	EH domain-binding protein 1-like 1 OS=Rattus norvegicus GN=Ehbp1l1 PE=1 SV=1	12.562	1	12.562	0.05	0.825	0.003	0.05	0.055				510.376	1	510.376	2.363	0.145	0.136	2.363	0.302				93.403	1	93.403	0.383	0.545	0.025	0.383	0.089		0.0001
	Cytoplasmic dynein 1 light intermediate chain 1 OS=Rattus norvegicus GN=Dync1li1 PE=1 SV=1	16706.5	1	16706.5	0.854	0.37	0.054	0.854	0.139				80168.7	1	80168.7	5.232	0.037	0.259	5.232	0.571				9584.99	1	9584.99	0.479	0.5	0.031	0.479	0.099		0.0243
	Cardiac phospholamban OS=Rattus norvegicus GN=Pln PE=1 SV=1	210578	1	210578	0.028	0.869	0.002	0.028	0.053				5.53803e+06	1	5.53803e+06	0.781	0.391	0.049	0.781	0.132				2.01981e+06	1	2.01981e+06	0.276	0.607	0.018	0.276	0.078		0.0338
	Complement component 4A (Rodgers blood group) OS=Rattus norvegicus GN=C4a PE=1 SV=2	10.92	1	10.92	0.003	0.958	0	0.003	0.05				33.938	1	33.938	0.009	0.926	0.001	0.009	0.051				16.691	1	16.691	0.004	0.948	0	0.004	0.05		0.0046
	Parathymosin OS=Rattus norvegicus GN=Ptms PE=1 SV=2	9282.59	1	9282.59	0.732	0.406	0.047	0.732	0.126				24363.9	1	24363.9	2.086	0.169	0.122	2.086	0.272				4380.23	1	4380.23	0.337	0.57	0.022	0.337	0.085		0.0407
	60S ribosomal protein L13 OS=Rattus norvegicus GN=LOC100361259 PE=3 SV=3	18902.4	1	18902.4	0.626	0.441	0.04	0.626	0.115				85898.7	1	85898.7	3.34	0.088	0.182	3.34	0.402				19162.7	1	19162.7	0.635	0.438	0.041	0.635	0.116		0.0035

## Sheet: SFO-HF X TFO-C
Two- way ANCOVA analyses (TFO-HF X SFO-C - 74 proteins)												Two- way ANCOVA analyses (TFO-HF X SFO-C - 74 proteins)											Two- way ANCOVA analyses (TFO-HF X SFO-C - 74 proteins)											Two- way indepedent analyses (Post hoc Tukey)
Source	Dependent Variable (Protein)	Type III Sum of Squares	df	Mean Square	F	Sig.	Partial Eta Squared	Noncent. Parameter	Observed Powercj			Source	Dependent Variable (Protein)	Type III Sum of Squares	df	Mean Square	F	Sig.	Partial Eta Squared	Noncent. Parameter	Observed Powercj		Source	Dependent Variable (Protein)	Type III Sum of Squares	df	Mean Square	F	Sig.	Partial Eta Squared	Noncent. Parameter	Observed Powercj		Sig.
body weight	Keratin, type I cytoskeletal 10 OS=Rattus norvegicus GN=Krt10 PE=3 SV=1	2.15258e+07	1	2.15258e+07	0.349	0.573	0.048	0.349	0.081			left ventricle weight		7.85374e+07	1	7.85374e+07	1.469	0.265	0.173	1.469	0.183		adipose tissue weight		6.83167e+06	1	6.83167e+06	0.107	0.753	0.015	0.107	0.059		0.0361
	Ferritin OS=Rattus norvegicus GN=Fth1 PE=1 SV=2	5.74346e+06	1	5.74346e+06	0.118	0.741	0.017	0.118	0.06					4.61832e+07	1	4.61832e+07	1.075	0.334	0.133	1.075	0.147				4.12891e+07	1	4.12891e+07	0.945	0.363	0.119	0.945	0.135		0.0011
	Prohibitin OS=Rattus norvegicus GN=Phb PE=1 SV=1	1.2264e+07	1	1.2264e+07	0.413	0.541	0.056	0.413	0.087					1.59742e+07	1	1.59742e+07	0.548	0.483	0.073	0.548	0.099				7.1867e+06	1	7.1867e+06	0.236	0.642	0.033	0.236	0.071		0.0009
	Aspartyl aminopeptidase OS=Rattus norvegicus GN=Dnpep PE=1 SV=1	1.65112e+06	1	1.65112e+06	1.305	0.291	0.157	1.305	0.168					1.3234e+06	1	1.3234e+06	1.009	0.349	0.126	1.009	0.141				52641	1	52641	0.035	0.856	0.005	0.035	0.053		0.0061
	Isoform M2 of Pyruvate kinase PKM OS=Rattus norvegicus GN=Pkm	1.10276e+08	1	1.10276e+08	0.178	0.686	0.025	0.178	0.066					9.66421e+08	1	9.66421e+08	1.939	0.206	0.217	1.939	0.226				1.54965e+08	1	1.54965e+08	0.252	0.631	0.035	0.252	0.072		<0,0001
	Isoform Cytoplasmic+peroxisomal of Peroxiredoxin-5, mitochondrial OS=Rattus norvegicus GN=Prdx5	1.70033e+06	1	1.70033e+06	0.096	0.766	0.014	0.096	0.058					4.21934e+06	1	4.21934e+06	0.243	0.637	0.034	0.243	0.071				2.3076e+07	1	2.3076e+07	1.573	0.25	0.183	1.573	0.193		<0,0001
	ATP synthase F(0) complex subunit B1, mitochondrial OS=Rattus norvegicus GN=Atp5f1 PE=1 SV=1	71667.4	1	71667.4	0.99	0.353	0.124	0.99	0.139					23000.2	1	23000.2	0.29	0.607	0.04	0.29	0.076				73064.2	1	73064.2	1.012	0.348	0.126	1.012	0.141		0.0084
	Acyl-Coenzyme A dehydrogenase, very long chain OS=Rattus norvegicus GN=Acadvl PE=1 SV=1	8.64014e+07	1	8.64014e+07	0.451	0.523	0.061	0.451	0.09					3.84503e+07	1	3.84503e+07	0.194	0.673	0.027	0.194	0.067				1.54477e+08	1	1.54477e+08	0.85	0.387	0.108	0.85	0.126		<0,0001
	Long-chain specific acyl-CoA dehydrogenase, mitochondrial OS=Rattus norvegicus GN=Acadl PE=1 SV=1	3.02311e+06	1	3.02311e+06	0.001	0.982	0	0.001	0.05					1.36713e+10	1	1.36713e+10	3.796	0.092	0.352	3.796	0.391				4.54127e+09	1	4.54127e+09	0.926	0.368	0.117	0.926	0.133		<0,0001
	Cytochrome c, somatic OS=Rattus norvegicus GN=Cycs PE=1 SV=2	1.30841e+08	1	1.30841e+08	0.609	0.461	0.08	0.609	0.104					1.02569e+08	1	1.02569e+08	0.469	0.516	0.063	0.469	0.092				4.81196e+08	1	4.81196e+08	2.921	0.131	0.294	2.921	0.315		<0,0001
	Annexin OS=Rattus norvegicus GN=Anxa5 PE=1 SV=1	438890	1	438890	0.22	0.653	0.031	0.22	0.069					223803	1	223803	0.111	0.749	0.016	0.111	0.06				4.19323e+06	1	4.19323e+06	2.883	0.133	0.292	2.883	0.312		0.0001
	Glutamate dehydrogenase 1, mitochondrial OS=Rattus norvegicus GN=Glud1 PE=1 SV=2	154235	1	154235	1.071	0.335	0.133	1.071	0.146					57747.9	1	57747.9	0.366	0.564	0.05	0.366	0.082				168353	1	168353	1.186	0.312	0.145	1.186	0.157		<0,0001
	Tropomyosin alpha-1 chain OS=Rattus norvegicus GN=Tpm1 PE=1 SV=3	2.02628e+10	1	2.02628e+10	0.184	0.681	0.026	0.184	0.066					3.05561e+10	1	3.05561e+10	0.281	0.612	0.039	0.281	0.075				6.5887e+10	1	6.5887e+10	0.636	0.451	0.083	0.636	0.107		0.0024
	Sarcalumenin OS=Rattus norvegicus GN=Srl PE=1 SV=3	211258	1	211258	0.567	0.476	0.075	0.567	0.1					942375	1	942375	3.511	0.103	0.334	3.511	0.367				16216.1	1	16216.1	0.04	0.846	0.006	0.04	0.054		<0,0001
	Cytochrome c oxidase subunit 2 OS=Rattus norvegicus GN=Mtco2 PE=1 SV=3	103.713	1	103.713	0	0.997	0	0	0.05					9.34274e+06	1	9.34274e+06	1.615	0.244	0.187	1.615	0.197				8.91387e+06	1	8.91387e+06	1.524	0.257	0.179	1.524	0.188		0.0271
	Tescalcin OS=Rattus norvegicus GN=Tesc PE=4 SV=1	151.641	1	151.641	0.023	0.883	0.003	0.023	0.052					17606.7	1	17606.7	4.326	0.076	0.382	4.326	0.435				70.486	1	70.486	0.011	0.92	0.002	0.011	0.051		<0,0001
	Serpin family F member 2 OS=Rattus norvegicus GN=Serpinf2 PE=1 SV=1	1.36804e+07	1	1.36804e+07	2.541	0.155	0.266	2.541	0.281					5.26159e+06	1	5.26159e+06	0.799	0.401	0.102	0.799	0.121				5.44387e+06	1	5.44387e+06	0.83	0.393	0.106	0.83	0.124		0.0001
	Dynactin subunit 2 OS=Rattus norvegicus GN=Dctn2 PE=1 SV=1	163.053	1	163.053	0	0.994	0	0	0.05					34240.2	1	34240.2	0.015	0.906	0.002	0.015	0.051				1.23606e+06	1	1.23606e+06	0.58	0.471	0.077	0.58	0.102		<0,0001
	Creatine kinase M-type OS=Rattus norvegicus GN=Ckm PE=1 SV=1	1.5389e+09	1	1.5389e+09	0.249	0.633	0.034	0.249	0.072					1.00226e+09	1	1.00226e+09	0.16	0.701	0.022	0.16	0.064				6.60518e+08	1	6.60518e+08	0.105	0.756	0.015	0.105	0.059		<0,0001
	Acyl-CoA thioesterase 2 OS=Rattus norvegicus GN=Acot2 PE=1 SV=1	673205	1	673205	0.002	0.966	0	0.002	0.05					7.74398e+08	1	7.74398e+08	3.215	0.116	0.315	3.215	0.341				7.26152e+08	1	7.26152e+08	2.931	0.131	0.295	2.931	0.316		0.0096
	Ribosomal protein L36-like OS=Rattus norvegicus GN=LOC100361079 PE=4 SV=2	2372.22	1	2372.22	0.046	0.836	0.007	0.046	0.054					154987	1	154987	5.189	0.057	0.426	5.189	0.502				138017	1	138017	4.274	0.078	0.379	4.274	0.43		0.0136
	Hypoxanthine-guanine phosphoribosyltransferase OS=Rattus norvegicus GN=Hprt1 PE=1 SV=1	1704.83	1	1704.83	0.007	0.937	0.001	0.007	0.051					641050	1	641050	3.937	0.088	0.36	3.937	0.403				1670.95	1	1670.95	0.007	0.938	0.001	0.007	0.051		0.0044
	Aldose reductase OS=Rattus norvegicus GN=Akr1b1 PE=1 SV=3	232450	1	232450	0.029	0.87	0.004	0.029	0.052					2.13993e+07	1	2.13993e+07	4.218	0.079	0.376	4.218	0.426				5.15372e+06	1	5.15372e+06	0.697	0.431	0.091	0.697	0.112		<0,0001
	Cytochrome b-c1 complex subunit 2, mitochondrial OS=Rattus norvegicus GN=Uqcrc2 PE=1 SV=2	8.36311e+08	1	8.36311e+08	1.035	0.343	0.129	1.035	0.143					1.08803e+07	1	1.08803e+07	0.012	0.917	0.002	0.012	0.051				2.6713e+08	1	2.6713e+08	0.3	0.601	0.041	0.3	0.076		<0,0001
	Myoglobin OS=Rattus norvegicus GN=Mb PE=1 SV=3	7.73491e+09	1	7.73491e+09	0.034	0.859	0.005	0.034	0.053					5.01189e+10	1	5.01189e+10	0.225	0.65	0.031	0.225	0.07				6.98707e+11	1	6.98707e+11	5.363	0.054	0.434	5.363	0.514		<0,0001
	Carnitine O-palmitoyltransferase 2, mitochondrial OS=Rattus norvegicus GN=Cpt2 PE=1 SV=1	9.77129e+06	1	9.77129e+06	0.153	0.708	0.021	0.153	0.063					1.67189e+07	1	1.67189e+07	0.265	0.622	0.037	0.265	0.073				163700	1	163700	0.003	0.961	0	0.003	0.05		<0,0001
	[Pyruvate dehydrogenase (acetyl-transferring)] kinase isozyme 2, mitochondrial OS=Rattus norvegicus GN=Pdk2 PE=1 SV=1	42410.6	1	42410.6	0.489	0.507	0.065	0.489	0.093					51188.6	1	51188.6	0.599	0.464	0.079	0.599	0.103				48682.4	1	48682.4	0.567	0.476	0.075	0.567	0.1		0.0262
	NSFL1 cofactor p47 OS=Rattus norvegicus GN=Nsfl1c PE=1 SV=1	705791	1	705791	1.262	0.298	0.153	1.262	0.164					432438	1	432438	0.723	0.423	0.094	0.723	0.115				24438.5	1	24438.5	0.037	0.853	0.005	0.037	0.053		<0,0001
	Pyruvate dehydrogenase E1 component subunit beta, mitochondrial OS=Rattus norvegicus GN=Pdhb PE=1 SV=1	4.43512e+07	1	4.43512e+07	0.091	0.772	0.013	0.091	0.058					1.27663e+08	1	1.27663e+08	0.268	0.62	0.037	0.268	0.074				1.11379e+09	1	1.11379e+09	3.327	0.111	0.322	3.327	0.351		0.0024
	Caveolae-associated protein 2 OS=Rattus norvegicus GN=Cavin2 PE=1 SV=3	254549	1	254549	0.212	0.659	0.029	0.212	0.069					3.18941e+06	1	3.18941e+06	4.092	0.083	0.369	4.092	0.416				495.985	1	495.985	0	0.985	0	0	0.05		0.0217
	Carbonic anhydrase 1 OS=Rattus norvegicus GN=Ca1 PE=1 SV=1	3.78601e+06	1	3.78601e+06	0.048	0.833	0.007	0.048	0.054					1.05128e+08	1	1.05128e+08	1.64	0.241	0.19	1.64	0.199				1.29527e+08	1	1.29527e+08	2.137	0.187	0.234	2.137	0.245		0.0003
	Retinoid-inducible serine carboxypeptidase OS=Rattus norvegicus GN=Scpep1 PE=2 SV=1	6482.98	1	6482.98	0.021	0.889	0.003	0.021	0.052					185298	1	185298	0.654	0.445	0.085	0.654	0.108				634415	1	634415	2.893	0.133	0.292	2.893	0.313		0.0212
	Mitochondrial import inner membrane translocase subunit Tim10 OS=Rattus norvegicus GN=Timm10 PE=3 SV=1	2044.69	1	2044.69	0.032	0.863	0.005	0.032	0.053					43623.2	1	43623.2	0.751	0.415	0.097	0.751	0.117				4066.26	1	4066.26	0.064	0.808	0.009	0.064	0.056		0.0019
	Inter alpha-trypsin inhibitor, heavy chain 4 OS=Rattus norvegicus GN=Itih4 PE=1 SV=1	47478.2	1	47478.2	0.047	0.835	0.007	0.047	0.054					3825.77	1	3825.77	0.004	0.953	0.001	0.004	0.05				95456.7	1	95456.7	0.094	0.768	0.013	0.094	0.058		0.0003
	28 kDa heat- and acid-stable phosphoprotein OS=Rattus norvegicus GN=Pdap1 PE=1 SV=1	36985.9	1	36985.9	0.211	0.66	0.029	0.211	0.069					370051	1	370051	2.897	0.133	0.293	2.897	0.313				496735	1	496735	4.53	0.071	0.393	4.53	0.451		0.0004
	Ubiquitin-60S ribosomal protein L40 OS=Rattus norvegicus GN=Uba52 PE=1 SV=2	7379.11	1	7379.11	0.011	0.919	0.002	0.011	0.051					37466.8	1	37466.8	0.057	0.819	0.008	0.057	0.055				2.062e+06	1	2.062e+06	5.539	0.051	0.442	5.539	0.527		<0,0001
	Isoform MLC3 of Myosin light chain 1/3, skeletal muscle isoform OS=Rattus norvegicus GN=Myl1	830559	1	830559	1.697	0.234	0.195	1.697	0.204					1846.25	1	1846.25	0.003	0.958	0	0.003	0.05				46696.2	1	46696.2	0.078	0.789	0.011	0.078	0.057		0.0434
	Histone H4 OS=Rattus norvegicus GN=Hist1h4b PE=1 SV=2	5.04918e+06	1	5.04918e+06	0.512	0.498	0.068	0.512	0.095					68194.6	1	68194.6	0.006	0.938	0.001	0.006	0.051				1.97172e+07	1	1.97172e+07	2.536	0.155	0.266	2.536	0.281		0.0358
	Protein DJ-1 OS=Rattus norvegicus GN=Park7 PE=1 SV=1	2.04778e+07	1	2.04778e+07	0.484	0.509	0.065	0.484	0.093					40004.6	1	40004.6	0.001	0.977	0	0.001	0.05				2.81879e+07	1	2.81879e+07	0.683	0.436	0.089	0.683	0.111		0.0016
	Sorbin and SH3 domain-containing protein 2 OS=Rattus norvegicus GN=Sorbs2 PE=1 SV=2	8638.31	1	8638.31	0.142	0.717	0.02	0.142	0.062					17273.6	1	17273.6	0.291	0.606	0.04	0.291	0.076				68494.5	1	68494.5	1.315	0.289	0.158	1.315	0.169		0.0378
	Protein-L-isoaspartate(D-aspartate) O-methyltransferase OS=Rattus norvegicus GN=Pcmt1 PE=1 SV=2	619259	1	619259	0.602	0.463	0.079	0.602	0.104					2.26194e+06	1	2.26194e+06	2.846	0.135	0.289	2.846	0.309				362947	1	362947	0.34	0.578	0.046	0.34	0.08		<0,0001
	Platelet glycoprotein 4 OS=Rattus norvegicus GN=RGD1565355 PE=3 SV=3	5959.91	1	5959.91	0.451	0.523	0.061	0.451	0.09					24904	1	24904	2.372	0.167	0.253	2.372	0.266				2071.47	1	2071.47	0.151	0.71	0.021	0.151	0.063		0.0004
	Dihydrolipoamide S-succinyltransferase (E2 component of 2-oxo-glutarate complex), isoform CRA_a OS=Rattus norvegicus GN=Dlst PE=1 SV=1	1.28922e+10	1	1.28922e+10	0.449	0.524	0.06	0.449	0.09					5.62815e+08	1	5.62815e+08	0.018	0.896	0.003	0.018	0.052				3.21123e+10	1	3.21123e+10	1.236	0.303	0.15	1.236	0.162		0.0002
	Carbonyl reductase [NADPH] 1 OS=Rattus norvegicus GN=LOC102556347 PE=1 SV=1	1.0044e+06	1	1.0044e+06	1.691	0.235	0.195	1.691	0.204					1.12091e+06	1	1.12091e+06	1.942	0.206	0.217	1.942	0.227				68781.9	1	68781.9	0.095	0.767	0.013	0.095	0.058		<0,0001
	Methylcrotonoyl-CoA carboxylase subunit alpha, mitochondrial OS=Rattus norvegicus GN=Mccc1 PE=1 SV=1	625513	1	625513	0.398	0.548	0.054	0.398	0.085					2.40972e+06	1	2.40972e+06	1.828	0.218	0.207	1.828	0.216				1.84559e+06	1	1.84559e+06	1.319	0.288	0.159	1.319	0.169		0.0273
	Small muscular protein OS=Rattus norvegicus GN=Smpx PE=1 SV=1	1.1871e+07	1	1.1871e+07	0.067	0.803	0.009	0.067	0.056					2.48392e+08	1	2.48392e+08	1.735	0.229	0.199	1.735	0.208				812761	1	812761	0.005	0.948	0.001	0.005	0.05		0.0453
	Serine (Or cysteine) proteinase inhibitor, clade H, member 1, isoform CRA_b OS=Rattus norvegicus GN=Serpinh1 PE=1 SV=1	181000	1	181000	0.271	0.619	0.037	0.271	0.074					939861	1	939861	1.678	0.236	0.193	1.678	0.202				962697	1	962697	1.729	0.23	0.198	1.729	0.207		0.0016
	Keratin, type I cytoskeletal 15 OS=Rattus norvegicus GN=Krt15 PE=1 SV=1	915320	1	915320	0.159	0.702	0.022	0.159	0.064					294654	1	294654	0.05	0.829	0.007	0.05	0.054				1.3051e+07	1	1.3051e+07	3.236	0.115	0.316	3.236	0.343		0.0288
	Solute carrier family 25 member 12 OS=Rattus norvegicus GN=Slc25a12 PE=1 SV=1	423670	1	423670	0.304	0.599	0.042	0.304	0.077					588905	1	588905	0.43	0.533	0.058	0.43	0.088				1.6029e+06	1	1.6029e+06	1.308	0.29	0.157	1.308	0.168		0.0102
	Toll-interacting protein OS=Rattus norvegicus GN=Tollip PE=1 SV=1	60119.2	1	60119.2	0.006	0.938	0.001	0.006	0.051					1.71323e+06	1	1.71323e+06	0.188	0.678	0.026	0.188	0.066				2.7042e+07	1	2.7042e+07	4.902	0.062	0.412	4.902	0.48		0.008
	Aldehyde dehydrogenase family 5, subfamily A1 OS=Rattus norvegicus GN=Aldh5a1 PE=1 SV=1	431605	1	431605	1.212	0.307	0.148	1.212	0.159					220639	1	220639	0.571	0.474	0.075	0.571	0.101				523442	1	523442	1.526	0.257	0.179	1.526	0.188		<0,0001
	Citrate lyase subunit beta-like protein, mitochondrial OS=Rattus norvegicus GN=Clybl PE=2 SV=2	1.70281e+06	1	1.70281e+06	0.503	0.501	0.067	0.503	0.095					1.80536e+06	1	1.80536e+06	0.536	0.488	0.071	0.536	0.098				7.27412e+06	1	7.27412e+06	2.812	0.137	0.287	2.812	0.306		0.0032
	Transcriptional activator protein Pur-beta OS=Rattus norvegicus GN=Purb PE=1 SV=1	398226	1	398226	0.684	0.436	0.089	0.684	0.111					987248	1	987248	1.981	0.202	0.221	1.981	0.23				17107.6	1	17107.6	0.027	0.874	0.004	0.027	0.052		0.0003
	UDP-glucose pyrophosphorylase 2 OS=Rattus norvegicus GN=Ugp2 PE=1 SV=1	1527.53	1	1527.53	0.014	0.908	0.002	0.014	0.051					269509	1	269509	4.004	0.085	0.364	4.004	0.408				8713.55	1	8713.55	0.083	0.781	0.012	0.083	0.057		0.0061
	Succinate--CoA ligase [GDP-forming] subunit beta, mitochondrial OS=Rattus norvegicus GN=Suclg2 PE=1 SV=2	169234	1	169234	0.025	0.878	0.004	0.025	0.052					8.746e+06	1	8.746e+06	1.616	0.244	0.188	1.616	0.197				164633	1	164633	0.025	0.879	0.004	0.025	0.052		<0,0001
	Isoform 2 of Basigin OS=Rattus norvegicus GN=Bsg	3.04653e+06	1	3.04653e+06	0.759	0.413	0.098	0.759	0.118					4.4977e+06	1	4.4977e+06	1.181	0.313	0.144	1.181	0.157				5.99815e+06	1	5.99815e+06	1.669	0.237	0.193	1.669	0.202		0.0006
	Histone H2B OS=Rattus norvegicus GN=Hist1h2bk PE=3 SV=1	8.23731e+06	1	8.23731e+06	0.105	0.755	0.015	0.105	0.059					9.51313e+07	1	9.51313e+07	1.44	0.269	0.171	1.44	0.18				1.26759e+07	1	1.26759e+07	0.163	0.699	0.023	0.163	0.064		0.0095
	Sarcoplasmic/endoplasmic reticulum calcium ATPase 1 OS=Rattus norvegicus GN=Atp2a1 PE=1 SV=1	1.25187e+08	1	1.25187e+08	1.578	0.249	0.184	1.578	0.193					3.59629e+07	1	3.59629e+07	0.391	0.552	0.053	0.391	0.085				1.34357e+07	1	1.34357e+07	0.141	0.718	0.02	0.141	0.062		0.0046
	Isoform 2 of Ethanolamine-phosphate cytidylyltransferase OS=Rattus norvegicus GN=Pcyt2	292979	1	292979	1.445	0.268	0.171	1.445	0.181					208259	1	208259	0.97	0.358	0.122	0.97	0.137				14915.4	1	14915.4	0.062	0.811	0.009	0.062	0.055		0.0011
	Voltage-dependent anion-selective channel protein 2 OS=Rattus norvegicus GN=Vdac2 PE=1 SV=2	1666.39	1	1666.39	0.193	0.673	0.027	0.193	0.067					5753.54	1	5753.54	0.717	0.425	0.093	0.717	0.114				14642.6	1	14642.6	2.167	0.185	0.236	2.167	0.247		<0,0001
	Serine/threonine-protein kinase mTOR OS=Rattus norvegicus GN=Mtor PE=1 SV=1	6557.6	1	6557.6	0.524	0.493	0.07	0.524	0.097					2508.31	1	2508.31	0.192	0.675	0.027	0.192	0.067				1238.64	1	1238.64	0.093	0.769	0.013	0.093	0.058		0.0027
	Isoform 2 of Tropomyosin beta chain OS=Rattus norvegicus GN=Tpm2	47138.2	1	47138.2	0.044	0.839	0.006	0.044	0.054					99168.4	1	99168.4	0.094	0.768	0.013	0.094	0.058				2.26451e+06	1	2.26451e+06	3.026	0.125	0.302	3.026	0.325		0.0313
	Carbonic anhydrase 2 OS=Rattus norvegicus GN=Ca2 PE=1 SV=2	235457	1	235457	0.136	0.723	0.019	0.136	0.062					713.302	1	713.302	0	0.984	0	0	0.05				1.89334e+06	1	1.89334e+06	1.271	0.297	0.154	1.271	0.165		0.0209
	Vesicle-associated membrane protein 3 OS=Rattus norvegicus GN=Vamp3 PE=1 SV=1	453213	1	453213	0.162	0.699	0.023	0.162	0.064					1.58376e+06	1	1.58376e+06	0.601	0.463	0.079	0.601	0.104				6.04974e+06	1	6.04974e+06	3.032	0.125	0.302	3.032	0.325		0.0005
	40S ribosomal protein S3 OS=Rattus norvegicus GN=Rps3 PE=1 SV=1	4025.58	1	4025.58	0.014	0.909	0.002	0.014	0.051					26483.6	1	26483.6	0.093	0.77	0.013	0.093	0.058				301103	1	301103	1.221	0.306	0.148	1.221	0.16		0.0168
	Propionyl-CoA carboxylase alpha chain, mitochondrial OS=Rattus norvegicus GN=Pcca PE=1 SV=1	6.02555e+06	1	6.02555e+06	0.393	0.55	0.053	0.393	0.085					2.28058e+07	1	2.28058e+07	1.766	0.226	0.201	1.766	0.211				2.53661e+07	1	2.53661e+07	2.021	0.198	0.224	2.021	0.234		0.019
	Transcription factor A, mitochondrial OS=Rattus norvegicus GN=Tfam PE=2 SV=1	1.36598e+06	1	1.36598e+06	1.852	0.216	0.209	1.852	0.218					174446	1	174446	0.192	0.674	0.027	0.192	0.067				795168	1	795168	0.971	0.357	0.122	0.971	0.137		<0,0001
	Protein disulfide-isomerase A6 OS=Rattus norvegicus GN=Pdia6 PE=1 SV=2	770565	1	770565	0.455	0.522	0.061	0.455	0.09					550467	1	550467	0.319	0.59	0.044	0.319	0.078				3.13982e+06	1	3.13982e+06	2.315	0.172	0.249	2.315	0.261		0.0165
	Isoform 2 of Ryanodine receptor 2 OS=Rattus norvegicus GN=Ryr2	101546	1	101546	0.051	0.828	0.007	0.051	0.054					374603	1	374603	0.191	0.676	0.027	0.191	0.067				835876	1	835876	0.44	0.528	0.059	0.44	0.089		0.0432
	Elongation factor Tu, mitochondrial OS=Rattus norvegicus GN=Tufm PE=1 SV=1	3.59321e+07	1	3.59321e+07	1.498	0.261	0.176	1.498	0.186					7.35618e+07	1	7.35618e+07	3.951	0.087	0.361	3.951	0.404				4.58514e+07	1	4.58514e+07	2.031	0.197	0.225	2.031	0.235		0.0336
	Glutathione reductase OS=Rattus norvegicus GN=Gsr PE=1 SV=2	24979.4	1	24979.4	1.973	0.203	0.22	1.973	0.23					22806	1	22806	1.759	0.226	0.201	1.759	0.21				1965.5	1	1965.5	0.123	0.736	0.017	0.123	0.061		0.0001
	Small ubiquitin-related modifier OS=Rattus norvegicus GN=Sumo4 PE=3 SV=1	504665	1	504665	0.38	0.557	0.052	0.38	0.084					1.56821e+06	1	1.56821e+06	1.335	0.286	0.16	1.335	0.171				744366	1	744366	0.576	0.473	0.076	0.576	0.101		0.0008
	Nucleolin OS=Rattus norvegicus GN=Ncl PE=1 SV=3	1222.86	1	1222.86	0.64	0.45	0.084	0.64	0.107					19.843	1	19.843	0.01	0.925	0.001	0.01	0.051				1778.03	1	1778.03	0.971	0.357	0.122	0.971	0.137		0.0002
	Acad9 protein OS=Rattus norvegicus GN=Acad9 PE=1 SV=1	35860.8	1	35860.8	0.436	0.53	0.059	0.436	0.089					66633.8	1	66633.8	0.856	0.386	0.109	0.856	0.127				146.374	1	146.374	0.002	0.968	0	0.002	0.05		0.0301

## Sheet: TFO-HF X TFO-C
Two- way ANCOVA analyses (TFO-HF X TFO-C - 36 proteins)											Two- way ANCOVA analyses (TFO-HF X TFO-C - 36 proteins)											Two- way ANCOVA analyses (TFO-HF X TFO-C - 36 proteins)											Two-way independent ANOVA analyses (Post hoc Tukey)
Source	Dependent Variable (Protein)	Type III Sum of Squares	df	Mean Square	F	Sig.	Partial Eta Squared	Noncent. Parameter	Observed Powercj		Source	Dependent Variable (Protein)	Type III Sum of Squares	df	Mean Square	F	Sig.	Partial Eta Squared	Noncent. Parameter	Observed Powercj		Source	Dependent Variable (Protein)	Type III Sum of Squares	df	Mean Square	F	Sig.	Partial Eta Squared	Noncent. Parameter	Observed Powercj		Sig.
body weight	Amine oxidase OS=Rattus norvegicus GN=Maoa PE=1 SV=1	352707	1	352707	0.204	0.658	0.013	0.204	0.071		left ventricle weight		746249	1	746249	0.439	0.518	0.028	0.439	0.095		adipose tissue weight		5.07456e+06	1	5.07456e+06	3.596	0.077	0.193	3.596	0.427		<0,0001
	Tropomyosin alpha-1 chain OS=Rattus norvegicus GN=Tpm1 PE=1 SV=3	1.00535e+09	1	1.00535e+09	0.012	0.914	0.001	0.012	0.051				4.42083e+10	1	4.42083e+10	0.544	0.472	0.035	0.544	0.106				8.16035e+10	1	8.16035e+10	1.036	0.325	0.065	1.036	0.159		0.0029
	Cytochrome c oxidase subunit 2 OS=Rattus norvegicus GN=Mtco2 PE=1 SV=3	832705	1	832705	0.2	0.661	0.013	0.2	0.07				1.09135e+07	1	1.09135e+07	3.133	0.097	0.173	3.133	0.381				5.08035e+06	1	5.08035e+06	1.312	0.27	0.08	1.312	0.189		0.0113
	Actin, cytoplasmic 1 OS=Rattus norvegicus GN=Actb PE=1 SV=1	29781.4	1	29781.4	0.06	0.809	0.004	0.06	0.056				204150	1	204150	0.425	0.525	0.028	0.425	0.094				129924	1	129924	0.267	0.613	0.018	0.267	0.077		0.0144
	Mitochondrial import inner membrane translocase subunit Tim10 OS=Rattus norvegicus GN=Timm10 PE=3 SV=1	25672.1	1	25672.1	0.685	0.421	0.044	0.685	0.121				48512.5	1	48512.5	1.349	0.264	0.083	1.349	0.193				44000.3	1	44000.3	1.214	0.288	0.075	1.214	0.178		0.0024
	Inter alpha-trypsin inhibitor, heavy chain 4 OS=Rattus norvegicus GN=Itih4 PE=1 SV=1	384908	1	384908	0.63	0.44	0.04	0.63	0.115				15243.6	1	15243.6	0.024	0.879	0.002	0.024	0.052				237921	1	237921	0.383	0.545	0.025	0.383	0.089		0.0007
	Isoform 2 of Tyrosine-protein phosphatase non-receptor type 11 OS=Rattus norvegicus GN=Ptpn11	0.686	1	0.686	0.001	0.975	0	0.001	0.05				48.154	1	48.154	0.073	0.791	0.005	0.073	0.057				19.004	1	19.004	0.029	0.868	0.002	0.029	0.053		<0,0001
	Isoform MLC3 of Myosin light chain 1/3, skeletal muscle isoform OS=Rattus norvegicus GN=Myl1	93902.2	1	93902.2	0.336	0.571	0.022	0.336	0.084				2278.69	1	2278.69	0.008	0.93	0.001	0.008	0.051				21475.3	1	21475.3	0.076	0.787	0.005	0.076	0.058		0.025
	ATP synthase subunit beta OS=Rattus norvegicus GN=Atp5b PE=1 SV=1	4.15204e+10	1	4.15204e+10	0.461	0.507	0.03	0.461	0.098				1.43604e+11	1	1.43604e+11	1.726	0.209	0.103	1.726	0.234				2.99687e+11	1	2.99687e+11	4.118	0.061	0.215	4.118	0.476		0.0012
	Dihydrolipoamide S-succinyltransferase (E2 component of 2-oxo-glutarate complex), isoform CRA_a OS=Rattus norvegicus GN=Dlst PE=1 SV=1	2.79428e+10	1	2.79428e+10	1.655	0.218	0.099	1.655	0.226				2.70063e+08	1	2.70063e+08	0.014	0.906	0.001	0.014	0.051				4.60268e+09	1	4.60268e+09	0.25	0.625	0.016	0.25	0.075		0.0007
	Methylcrotonoyl-CoA carboxylase subunit alpha, mitochondrial OS=Rattus norvegicus GN=Mccc1 PE=1 SV=1	7224.4	1	7224.4	0.008	0.928	0.001	0.008	0.051				2.96212e+06	1	2.96212e+06	4.449	0.052	0.229	4.449	0.505				1.26442e+06	1	1.26442e+06	1.623	0.222	0.098	1.623	0.222		0.0253
	40S ribosomal protein S30 OS=Rattus norvegicus GN=Fau PE=1 SV=1	608497	1	608497	2.712	0.12	0.153	2.712	0.338				84186	1	84186	0.325	0.577	0.021	0.325	0.083				196960	1	196960	0.782	0.39	0.05	0.782	0.132		0.0006
	Serine (Or cysteine) proteinase inhibitor, clade H, member 1, isoform CRA_b OS=Rattus norvegicus GN=Serpinh1 PE=1 SV=1	20550.6	1	20550.6	0.062	0.807	0.004	0.062	0.056				794503	1	794503	2.824	0.114	0.158	2.824	0.35				549735	1	549735	1.847	0.194	0.11	1.847	0.247		0.0009
	Eukaryotic translation initiation factor 4B OS=Rattus norvegicus GN=Eif4b PE=1 SV=1	504.77	1	504.77	0.097	0.759	0.006	0.097	0.06				438.588	1	438.588	0.084	0.775	0.006	0.084	0.059				679.548	1	679.548	0.131	0.722	0.009	0.131	0.063		0.011
	Guanylate-binding protein 1 OS=Rattus norvegicus GN=Gbp1 PE=4 SV=2	1787.83	1	1787.83	0.529	0.478	0.034	0.529	0.105				622.445	1	622.445	0.18	0.677	0.012	0.18	0.068				4814.48	1	4814.48	1.515	0.237	0.092	1.515	0.211		0.0291
	NADH dehydrogenase [ubiquinone] iron-sulfur protein 2, mitochondrial OS=Rattus norvegicus GN=Ndufs2 PE=1 SV=1	404.221	1	404.221	0.019	0.891	0.001	0.019	0.052				82278.2	1	82278.2	5.316	0.36	0.262	5.316	0.578				30520.4	1	30520.4	1.612	0.224	0.097	1.612	0.221		0.0384
	Actin, alpha cardiac muscle 1 OS=Rattus norvegicus GN=Actc1 PE=2 SV=1	1.32352e+07	1	1.32352e+07	0.012	0.914	0.001	0.012	0.051				1.33639e+09	1	1.33639e+09	1.315	0.269	0.081	1.315	0.189				2.60278e+09	1	2.60278e+09	2.793	0.115	0.157	2.793	0.347		0.0039
	Malate dehydrogenase, cytoplasmic OS=Rattus norvegicus GN=Mdh1 PE=1 SV=3	3.25887e+09	1	3.25887e+09	0.281	0.604	0.018	0.281	0.079				1.7195e+09	1	1.7195e+09	0.147	0.707	0.01	0.147	0.065				3.9619e+10	1	3.9619e+10	4.326	0.055	0.224	4.326	0.495		0.0024
	Calsequestrin-2 OS=Rattus norvegicus GN=Casq2 PE=1 SV=2	0.3	1	0.3	0	0.999	0	0	0.05				147548	1	147548	1.53	0.235	0.093	1.53	0.212				59362	1	59362	0.58	0.458	0.037	0.58	0.11		0.0477
	Sarcoplasmic/endoplasmic reticulum calcium ATPase 1 OS=Rattus norvegicus GN=Atp2a1 PE=1 SV=1	6.60481e+07	1	6.60481e+07	1.331	0.267	0.082	1.331	0.191				1.86935e+07	1	1.86935e+07	0.354	0.561	0.023	0.354	0.086				2.60666e+07	1	2.60666e+07	0.499	0.491	0.032	0.499	0.102		0.0064
	Beta-2-microglobulin OS=Rattus norvegicus GN=B2m PE=1 SV=1	16704.9	1	16704.9	0.847	0.372	0.053	0.847	0.139				540.287	1	540.287	0.026	0.874	0.002	0.026	0.053				25953.2	1	25953.2	1.359	0.262	0.083	1.359	0.194		0.0028
	Serine/threonine-protein kinase mTOR OS=Rattus norvegicus GN=Mtor PE=1 SV=1	2511.4	1	2511.4	0.382	0.546	0.025	0.382	0.089				2180.12	1	2180.12	0.33	0.574	0.022	0.33	0.084				300.357	1	300.357	0.045	0.835	0.003	0.045	0.055		0.0019
	Isoform 2 of Tropomyosin beta chain OS=Rattus norvegicus GN=Tpm2	76827.9	1	76827.9	0.1	0.756	0.007	0.1	0.06				277.09	1	277.09	0	0.985	0	0	0.05				2.61613e+06	1	2.61613e+06	4.368	0.054	0.226	4.368	0.498		0.0283
	Adenine phosphoribosyltransferase OS=Rattus norvegicus GN=Aprt PE=1 SV=1	725295	1	725295	0.036	0.851	0.002	0.036	0.054				13780.2	1	13780.2	0.001	0.979	0	0.001	0.05				2.43536e+07	1	2.43536e+07	1.326	0.268	0.081	1.326	0.19		0.0373
	Reticulon 4 interacting protein 1 OS=Rattus norvegicus GN=Rtn4ip1 PE=1 SV=1	1.22846e+06	1	1.22846e+06	0.122	0.732	0.008	0.122	0.062				2.54996e+06	1	2.54996e+06	0.255	0.621	0.017	0.255	0.076				2.76651e+07	1	2.76651e+07	3.319	0.088	0.181	3.319	0.4		0.0114
	Heterogeneous nuclear ribonucleoprotein U OS=Rattus norvegicus GN=Hnrnpu PE=1 SV=1	177.705	1	177.705	0.013	0.911	0.001	0.013	0.051				396.815	1	396.815	0.029	0.867	0.002	0.029	0.053				3920.35	1	3920.35	0.293	0.596	0.019	0.293	0.08		0.009
	Protein disulfide-isomerase A6 OS=Rattus norvegicus GN=Pdia6 PE=1 SV=2	183249	1	183249	0.152	0.702	0.01	0.152	0.065				245238	1	245238	0.205	0.657	0.013	0.205	0.071				1.46315e+06	1	1.46315e+06	1.31	0.27	0.08	1.31	0.189		0.0137
	Isoform 2 of Ryanodine receptor 2 OS=Rattus norvegicus GN=Ryr2	100049	1	100049	0.085	0.775	0.006	0.085	0.059				180038	1	180038	0.153	0.701	0.01	0.153	0.066				305187	1	305187	0.261	0.617	0.017	0.261	0.077		0.0289
	Cardiac phospholamban OS=Rattus norvegicus GN=Pln PE=1 SV=1	210578	1	210578	0.028	0.869	0.002	0.028	0.053				5.53803e+06	1	5.53803e+06	0.781	0.391	0.049	0.781	0.132				2.01981e+06	1	2.01981e+06	0.276	0.607	0.018	0.276	0.078		<0,0001
	Caveolae-associated protein 3 OS=Rattus norvegicus GN=Cavin3 PE=1 SV=1	225852	1	225852	0.278	0.606	0.018	0.278	0.078				227993	1	227993	0.281	0.604	0.018	0.281	0.079				767602	1	767602	0.99	0.336	0.062	0.99	0.154		0.0002
	Obscurin, cytoskeletal calmodulin and titin-interacting RhoGEF OS=Rattus norvegicus GN=Obscn PE=1 SV=1	2948.6	1	2948.6	0.03	0.864	0.002	0.03	0.053				15011.2	1	15011.2	0.156	0.699	0.01	0.156	0.066				52049.3	1	52049.3	0.555	0.468	0.036	0.555	0.107		0.0471
	RAB10, member RAS oncogene family OS=Rattus norvegicus GN=Rab10 PE=1 SV=1	31806.4	1	31806.4	0.219	0.647	0.014	0.219	0.072				288786	1	288786	2.251	0.154	0.13	2.251	0.29				124602	1	124602	0.895	0.359	0.056	0.895	0.144		0.0146
	Isoform Short of Mitochondrial pyruvate carrier 2 OS=Rattus norvegicus GN=Mpc2	39933	1	39933	1.638	0.22	0.098	1.638	0.224				555.095	1	555.095	0.021	0.888	0.001	0.021	0.052				16771.2	1	16771.2	0.647	0.434	0.041	0.647	0.117		0.0182
	Dystrobrevin OS=Rattus norvegicus GN=Dtna PE=1 SV=3	9953.42	1	9953.42	0.316	0.582	0.021	0.316	0.082				18837.5	1	18837.5	0.609	0.447	0.039	0.609	0.113				11839.7	1	11839.7	0.377	0.548	0.025	0.377	0.089		0.0025
	Fibrinogen beta chain OS=Rattus norvegicus GN=Fgb PE=1 SV=4	36065.7	1	36065.7	0.796	0.386	0.05	0.796	0.133				115569	1	115569	2.888	0.11	0.161	2.888	0.356				25726.6	1	25726.6	0.559	0.466	0.036	0.559	0.108		0.0043
	Protein S100-A6 OS=Rattus norvegicus GN=S100a6 PE=1 SV=3	16663.1	1	16663.1	2.9	0.109	0.162	2.9	0.358				12806.3	1	12806.3	2.134	0.165	0.125	2.134	0.277				1633.48	1	1633.48	0.242	0.63	0.016	0.242	0.075		0.0025

## Sheet: TFO-HF X SFO-HF
(Two- way ANCOVA analyses TFO-HF X SFO-HF - 70 proteins)											(Two- way ANCOVA analyses TFO-HF X SFO-HF - 70 proteins)											(Two- way ANCOVA analyses TFO-HF X SFO-HF - 70 proteins)											Two-way independent ANOVA analyses (Post hoc Tukey)
Source	Dependent Variable (Protein)	Type III Sum of Squares	df	Mean Square	F	Sig.	Partial Eta Squared	Noncent. Parameter	Observed Powercj		Source	Dependent Variable (Protein)	Type III Sum of Squares	df	Mean Square	F	Sig.	Partial Eta Squared	Noncent. Parameter	Observed Powercj		Source	Dependent Variable (Protein)	Type III Sum of Squares	df	Mean Square	F	Sig.	Partial Eta Squared	Noncent. Parameter	Observed Powercj		Sig.
body weight	Cytochrome b-c1 complex subunit 1, mitochondrial OS=Rattus norvegicus GN=Uqcrc1 PE=1 SV=1	491522	1	491522	2.314	0.149	0.134	2.314	0.297		left ventricle weight		520162	1	520162	2.472	0.137	0.141	2.472	0.313		adipose tissue weight		314127	1	314127	1.401	0.255	0.085	1.401	0.198		<0,0001
	Keratin, type I cytoskeletal 10 OS=Rattus norvegicus GN=Krt10 PE=3 SV=1	132396	1	132396	0.003	0.959	0	0.003	0.05				6.74764e+07	1	6.74764e+07	1.505	0.239	0.091	1.505	0.21				686957	1	686957	0.014	0.908	0.001	0.014	0.051		0.0468
	Ferritin OS=Rattus norvegicus GN=Fth1 PE=1 SV=2	3332.57	1	3332.57	0	0.991	0	0	0.05				4.33611e+07	1	4.33611e+07	1.864	0.192	0.111	1.864	0.249				2.22428e+07	1	2.22428e+07	0.902	0.357	0.057	0.902	0.144		0.0013
	Isoform M2 of Pyruvate kinase PKM OS=Rattus norvegicus GN=Pkm	2.22282e+07	1	2.22282e+07	0.056	0.816	0.004	0.056	0.056				7.81183e+08	1	7.81183e+08	2.252	0.154	0.131	2.252	0.29				1.46012e+08	1	1.46012e+08	0.375	0.549	0.024	0.375	0.089		<0,0001
	ATP synthase subunit O, mitochondrial OS=Rattus norvegicus GN=Atp5o PE=1 SV=1	299823	1	299823	0.01	0.923	0.001	0.01	0.051				1.59865e+07	1	1.59865e+07	0.528	0.479	0.034	0.528	0.105				4.63206e+06	1	4.63206e+06	0.149	0.705	0.01	0.149	0.065		0.0011
	ATP synthase F(0) complex subunit B1, mitochondrial OS=Rattus norvegicus GN=Atp5f1 PE=1 SV=1	28386.5	1	28386.5	0.271	0.611	0.018	0.271	0.078				4.012	1	4.012	0	0.995	0	0	0.05				26413.8	1	26413.8	0.251	0.623	0.016	0.251	0.076		<0,0001
	Acyl-Coenzyme A dehydrogenase, very long chain OS=Rattus norvegicus GN=Acadvl PE=1 SV=1	6.9308e+06	1	6.9308e+06	0.049	0.827	0.003	0.049	0.055				3.31682e+07	1	3.31682e+07	0.239	0.632	0.016	0.239	0.074				2.91521e+08	1	2.91521e+08	2.399	0.142	0.138	2.399	0.305		0.0002
	Cytochrome c, somatic OS=Rattus norvegicus GN=Cycs PE=1 SV=2	1.06346e+08	1	1.06346e+08	0.777	0.392	0.049	0.777	0.131				9.71289e+07	1	9.71289e+07	0.707	0.414	0.045	0.707	0.124				1.24261e+08	1	1.24261e+08	0.916	0.354	0.058	0.916	0.146		<0,0001
	Protein phosphatase 2 (Formerly 2A), regulatory subunit A (PR 65), alpha isoform, isoform CRA_a OS=Rattus norvegicus GN=Ppp2r1a PE=1 SV=1	2.248	1	2.248	0.002	0.968	0	0.002	0.05				3.07	1	3.07	0.002	0.962	0	0.002	0.05				453.392	1	453.392	0.348	0.564	0.023	0.348	0.086		0.0145
	Voltage-dependent R-type calcium channel subunit alpha OS=Rattus norvegicus GN=Cacna1e PE=1 SV=3	1.41514e+06	1	1.41514e+06	0.029	0.867	0.002	0.029	0.053				7.51594e+07	1	7.51594e+07	1.702	0.212	0.102	1.702	0.231				2.18768e+07	1	2.18768e+07	0.459	0.509	0.03	0.459	0.097		0.0412
	Annexin OS=Rattus norvegicus GN=Anxa5 PE=1 SV=1	7690.59	1	7690.59	0.007	0.935	0	0.007	0.051				138802	1	138802	0.126	0.728	0.008	0.126	0.063				706071	1	706071	0.662	0.428	0.042	0.662	0.119		<0,0001
	Kininogen-1 OS=Rattus norvegicus GN=Kng1 PE=2 SV=1	692.36	1	692.36	0.104	0.752	0.007	0.104	0.061				9743.91	1	9743.91	1.61	0.224	0.097	1.61	0.221				1091.78	1	1091.78	0.165	0.691	0.011	0.165	0.067		0.0005
	Tensin 1 OS=Rattus norvegicus GN=Tns1 PE=1 SV=2	2.60175e+06	1	2.60175e+06	0.027	0.871	0.002	0.027	0.053				1.37063e+08	1	1.37063e+08	1.586	0.227	0.096	1.586	0.219				1.71187e+08	1	1.71187e+08	2.035	0.174	0.119	2.035	0.267		0.0157
	Tescalcin OS=Rattus norvegicus GN=Tesc PE=4 SV=1	4985.94	1	4985.94	1.102	0.311	0.068	1.102	0.166				15735.8	1	15735.8	4.131	0.06	0.216	4.131	0.477				1007.73	1	1007.73	0.21	0.653	0.014	0.21	0.071		<0,0001
	ATP-dependent 6-phosphofructokinase OS=Rattus norvegicus GN=Pfkm PE=1 SV=1	20214.8	1	20214.8	1.15	0.3	0.071	1.15	0.171				63471.4	1	63471.4	4.322	0.055	0.224	4.322	0.494				55664.6	1	55664.6	3.66	0.075	0.196	3.66	0.433		0.0008
	Dynactin subunit 2 OS=Rattus norvegicus GN=Dctn2 PE=1 SV=1	216464	1	216464	0.13	0.723	0.009	0.13	0.063				2551.68	1	2551.68	0.002	0.969	0	0.002	0.05				1.48676e+06	1	1.48676e+06	0.941	0.347	0.059	0.941	0.149		<0,0001
	Sulfotransferase OS=Rattus norvegicus GN=Chst3 PE=3 SV=2	15874.2	1	15874.2	0.61	0.447	0.039	0.61	0.113				19792.7	1	19792.7	0.769	0.394	0.049	0.769	0.13				53924.1	1	53924.1	2.297	0.15	0.133	2.297	0.295		0.0446
	Far upstream element-binding protein 1 OS=Rattus norvegicus GN=Fubp1 PE=1 SV=1	26670.5	1	26670.5	0.544	0.472	0.035	0.544	0.106				69560.5	1	69560.5	1.506	0.239	0.091	1.506	0.21				97359.4	1	97359.4	2.197	0.159	0.128	2.197	0.284		0.0002
	Ribosomal protein L36-like OS=Rattus norvegicus GN=LOC100361079 PE=4 SV=2	59642.3	1	59642.3	1.264	0.279	0.078	1.264	0.184				123717	1	123717	2.883	0.11	0.161	2.883	0.356				93413.9	1	93413.9	2.079	0.17	0.122	2.079	0.272		0.0067
	Cytochrome b-c1 complex subunit 2, mitochondrial OS=Rattus norvegicus GN=Uqcrc2 PE=1 SV=2	2.55832e+08	1	2.55832e+08	0.518	0.483	0.033	0.518	0.104				3.17558e+08	1	3.17558e+08	0.648	0.433	0.041	0.648	0.117				3.28658e+08	1	3.28658e+08	0.672	0.425	0.043	0.672	0.12		<0,0001
	Myoglobin OS=Rattus norvegicus GN=Mb PE=1 SV=3	1.0224e+10	1	1.0224e+10	0.067	0.8	0.004	0.067	0.057				4.49488e+10	1	4.49488e+10	0.298	0.593	0.019	0.298	0.08				3.29835e+11	1	3.29835e+11	2.5	0.135	0.143	2.5	0.316		0.0001
	[Pyruvate dehydrogenase (acetyl-transferring)] kinase isozyme 2, mitochondrial OS=Rattus norvegicus GN=Pdk2 PE=1 SV=1	2205.91	1	2205.91	0.05	0.825	0.003	0.05	0.055				50764	1	50764	1.253	0.281	0.077	1.253	0.182				18989	1	18989	0.446	0.515	0.029	0.446	0.096		0.022
	NSFL1 cofactor p47 OS=Rattus norvegicus GN=Nsfl1c PE=1 SV=1	76796.9	1	76796.9	0.175	0.682	0.012	0.175	0.068				233893	1	233893	0.546	0.471	0.035	0.546	0.107				6306.3	1	6306.3	0.014	0.907	0.001	0.014	0.051		0.0002
	Carbonic anhydrase 1 OS=Rattus norvegicus GN=Ca1 PE=1 SV=1	1.16065e+07	1	1.16065e+07	0.194	0.666	0.013	0.194	0.07				7.75861e+07	1	7.75861e+07	1.399	0.255	0.085	1.399	0.198				4.24581e+07	1	4.24581e+07	0.735	0.405	0.047	0.735	0.127		0.0006
	Retinoid-inducible serine carboxypeptidase OS=Rattus norvegicus GN=Scpep1 PE=2 SV=1	42402.7	1	42402.7	0.19	0.669	0.012	0.19	0.069				156108	1	156108	0.723	0.409	0.046	0.723	0.125				125432	1	125432	0.575	0.46	0.037	0.575	0.11		0.0153
	Inter alpha-trypsin inhibitor, heavy chain 4 OS=Rattus norvegicus GN=Itih4 PE=1 SV=1	384908	1	384908	0.63	0.44	0.04	0.63	0.115				15243.6	1	15243.6	0.024	0.879	0.002	0.024	0.052				237921	1	237921	0.383	0.545	0.025	0.383	0.089		0.0004
	28 kDa heat- and acid-stable phosphoprotein OS=Rattus norvegicus GN=Pdap1 PE=1 SV=1	26875.1	1	26875.1	0.184	0.674	0.012	0.184	0.069				271749	1	271749	2.089	0.169	0.122	2.089	0.273				128303	1	128303	0.919	0.353	0.058	0.919	0.146		0.0001
	Ubiquitin-60S ribosomal protein L40 OS=Rattus norvegicus GN=Uba52 PE=1 SV=2	2.40747e+06	1	2.40747e+06	2.306	0.15	0.133	2.306	0.296				710.823	1	710.823	0.001	0.981	0	0.001	0.05				872712	1	872712	0.761	0.397	0.048	0.761	0.129		<0,0001
	ATP synthase subunit delta, mitochondrial OS=Rattus norvegicus GN=Atp5d PE=1 SV=2	7.0135e+07	1	7.0135e+07	0.157	0.698	0.01	0.157	0.066				3.68566e+08	1	3.68566e+08	0.861	0.368	0.054	0.861	0.14				1.24622e+08	1	1.24622e+08	0.28	0.604	0.018	0.28	0.079		<0,0001
	Isoform MLC3 of Myosin light chain 1/3, skeletal muscle isoform OS=Rattus norvegicus GN=Myl1	93902.2	1	93902.2	0.336	0.571	0.022	0.336	0.084				2278.69	1	2278.69	0.008	0.93	0.001	0.008	0.051				21475.3	1	21475.3	0.076	0.787	0.005	0.076	0.058		0.0079
	Histone H4 OS=Rattus norvegicus GN=Hist1h4b PE=1 SV=2	1.10384e+07	1	1.10384e+07	2.135	0.165	0.125	2.135	0.277				242918	1	242918	0.041	0.842	0.003	0.041	0.054				1.54373e+07	1	1.54373e+07	3.165	0.095	0.174	3.165	0.384		0.0205
	Lamin A, isoform CRA_b OS=Rattus norvegicus GN=Lmna PE=1 SV=1	2925.42	1	2925.42	0.073	0.791	0.005	0.073	0.057				1502.75	1	1502.75	0.037	0.849	0.002	0.037	0.054				66073.2	1	66073.2	1.836	0.195	0.109	1.836	0.245		<0,0001
	DnaJ heat shock protein family (Hsp40) member C19 OS=Rattus norvegicus GN=Dnajc19 PE=1 SV=1	39465.3	1	39465.3	0.605	0.449	0.039	0.605	0.113				34461.9	1	34461.9	0.526	0.48	0.034	0.526	0.104				57658.8	1	57658.8	0.901	0.358	0.057	0.901	0.144		0.0136
	Protein-L-isoaspartate(D-aspartate) O-methyltransferase OS=Rattus norvegicus GN=Pcmt1 PE=1 SV=2	5095.48	1	5095.48	0.006	0.94	0	0.006	0.051				1.6381e+06	1	1.6381e+06	2.169	0.161	0.126	2.169	0.281				126059	1	126059	0.147	0.707	0.01	0.147	0.065		<0,0001
	Platelet glycoprotein 4 OS=Rattus norvegicus GN=RGD1565355 PE=3 SV=3	17186.6	1	17186.6	1.744	0.206	0.104	1.744	0.236				30169.4	1	30169.4	3.357	0.087	0.183	3.357	0.403				98.271	1	98.271	0.009	0.926	0.001	0.009	0.051		0.0017
	Dynamin-1-like protein OS=Rattus norvegicus GN=Dnm1l PE=1 SV=1	24058.1	1	24058.1	0.255	0.621	0.017	0.255	0.076				205037	1	205037	2.487	0.136	0.142	2.487	0.315				24400.1	1	24400.1	0.258	0.619	0.017	0.258	0.076		0.0088
	Carbonyl reductase [NADPH] 1 OS=Rattus norvegicus GN=LOC102556347 PE=1 SV=1	13432.1	1	13432.1	0.026	0.874	0.002	0.026	0.053				741929	1	741929	1.599	0.225	0.096	1.599	0.22				274532	1	274532	0.554	0.468	0.036	0.554	0.107		<0,0001
	Small muscular protein OS=Rattus norvegicus GN=Smpx PE=1 SV=1	8.46525e+06	1	8.46525e+06	0.085	0.775	0.006	0.085	0.059				2.3482e+08	1	2.3482e+08	2.777	0.116	0.156	2.777	0.345				218367	1	218367	0.002	0.963	0	0.002	0.05		0.0078
	Serine (Or cysteine) proteinase inhibitor, clade H, member 1, isoform CRA_b OS=Rattus norvegicus GN=Serpinh1 PE=1 SV=1	20550.6	1	20550.6	0.062	0.807	0.004	0.062	0.056				794503	1	794503	2.824	0.114	0.158	2.824	0.35				549735	1	549735	1.847	0.194	0.11	1.847	0.247		0.0031
	Keratin, type I cytoskeletal 15 OS=Rattus norvegicus GN=Krt15 PE=1 SV=1	248673	1	248673	0.059	0.812	0.004	0.059	0.056				107003	1	107003	0.025	0.876	0.002	0.025	0.053				4.56749e+06	1	4.56749e+06	1.155	0.3	0.071	1.155	0.172		0.0261
	Solute carrier family 25 member 12 OS=Rattus norvegicus GN=Slc25a12 PE=1 SV=1	91330.5	1	91330.5	0.118	0.736	0.008	0.118	0.062				419822	1	419822	0.559	0.466	0.036	0.559	0.108				1.14163e+06	1	1.14163e+06	1.625	0.222	0.098	1.625	0.223		0.0137
	Transketolase OS=Rattus norvegicus GN=Tkt PE=1 SV=1	2.722	1	2.722	0.05	0.826	0.003	0.05	0.055				90.948	1	90.948	1.874	0.191	0.111	1.874	0.25				0.465	1	0.465	0.009	0.928	0.001	0.009	0.051		0.0284
	cAMP-dependent protein kinase inhibitor alpha OS=Rattus norvegicus GN=Pkia PE=1 SV=2	167229	1	167229	0.177	0.68	0.012	0.177	0.068				2.14195e+06	1	2.14195e+06	2.631	0.126	0.149	2.631	0.33				19.872	1	19.872	0	0.996	0	0	0.05		0.0001
	Aldehyde dehydrogenase family 5, subfamily A1 OS=Rattus norvegicus GN=Aldh5a1 PE=1 SV=1	143723	1	143723	0.249	0.625	0.016	0.249	0.075				130498	1	130498	0.226	0.642	0.015	0.226	0.073				433655	1	433655	0.777	0.392	0.049	0.777	0.131		0.0003
	EH domain-binding protein 1-like 1 OS=Rattus norvegicus GN=Ehbp1l1 PE=1 SV=1	12.562	1	12.562	0.05	0.825	0.003	0.05	0.055				510.376	1	510.376	2.363	0.145	0.136	2.363	0.302				93.403	1	93.403	0.383	0.545	0.025	0.383	0.089		0.0023
	Perilipin OS=Rattus norvegicus GN=Plin3 PE=1 SV=1	177316	1	177316	1.435	0.25	0.087	1.435	0.202				8791.96	1	8791.96	0.065	0.802	0.004	0.065	0.057				62805.9	1	62805.9	0.479	0.5	0.031	0.479	0.099		0.0338
	Transcriptional activator protein Pur-beta OS=Rattus norvegicus GN=Purb PE=1 SV=1	235569	1	235569	0.765	0.395	0.049	0.765	0.13				957589	1	957589	3.687	0.074	0.197	3.687	0.435				91770.7	1	91770.7	0.289	0.599	0.019	0.289	0.08		0.0003
	O-acetyl-ADP-ribose deacetylase MACROD1 OS=Rattus norvegicus GN=Macrod1 PE=1 SV=3	220433	1	220433	0.482	0.498	0.031	0.482	0.1				1.02633e+06	1	1.02633e+06	2.545	0.131	0.145	2.545	0.321				738254	1	738254	1.748	0.206	0.104	1.748	0.236		0.0077
	Nuclease-sensitive element-binding protein 1 OS=Rattus norvegicus GN=Ybx1 PE=1 SV=1	4.34114e+06	1	4.34114e+06	1.069	0.318	0.066	1.069	0.162				310826	1	310826	0.072	0.792	0.005	0.072	0.057				9.62723e+06	1	9.62723e+06	2.595	0.128	0.147	2.595	0.326		0.0307
	Thioredoxin domain containing 17 OS=Rattus norvegicus GN=Txndc17 PE=1 SV=1	8518.53	1	8518.53	0.574	0.46	0.037	0.574	0.109				10644.6	1	10644.6	0.724	0.408	0.046	0.724	0.125				1089.31	1	1089.31	0.071	0.793	0.005	0.071	0.057		0.0398
	Succinate--CoA ligase [GDP-forming] subunit beta, mitochondrial OS=Rattus norvegicus GN=Suclg2 PE=1 SV=2	1.20966e+07	1	1.20966e+07	2.053	0.172	0.12	2.053	0.269				9.16913e+06	1	9.16913e+06	1.506	0.239	0.091	1.506	0.21				791978	1	791978	0.119	0.735	0.008	0.119	0.062		<0,0001
	Histone H2B OS=Rattus norvegicus GN=Hist1h2bk PE=3 SV=1	1.15425e+07	1	1.15425e+07	0.255	0.621	0.017	0.255	0.076				7.35494e+07	1	7.35494e+07	1.788	0.201	0.106	1.788	0.24				3.06351e+06	1	3.06351e+06	0.067	0.8	0.004	0.067	0.057		0.0067
	Serine/threonine-protein kinase mTOR OS=Rattus norvegicus GN=Mtor PE=1 SV=1	2511.4	1	2511.4	0.382	0.546	0.025	0.382	0.089				2180.12	1	2180.12	0.33	0.574	0.022	0.33	0.084				300.357	1	300.357	0.045	0.835	0.003	0.045	0.055		0.003
	Carbonic anhydrase 2 OS=Rattus norvegicus GN=Ca2 PE=1 SV=2	241956	1	241956	0.116	0.738	0.008	0.116	0.062				23163.7	1	23163.7	0.011	0.918	0.001	0.011	0.051				227036	1	227036	0.109	0.746	0.007	0.109	0.061		0.0474
	Glutathione S-transferase Mu 2 OS=Rattus norvegicus GN=Gstm2 PE=1 SV=2	46312.9	1	46312.9	0.292	0.597	0.019	0.292	0.08				214236	1	214236	1.454	0.247	0.088	1.454	0.204				170086	1	170086	1.132	0.304	0.07	1.132	0.169		0.0001
	Methionine sulfoxide reductase B3 OS=Rattus norvegicus GN=Msrb3 PE=1 SV=3	7.13925e+07	1	7.13925e+07	3.168	0.095	0.174	3.168	0.385				9.16768e+06	1	9.16768e+06	0.344	0.567	0.022	0.344	0.085				1.64939e+07	1	1.64939e+07	0.63	0.44	0.04	0.63	0.115		0.0008
	40S ribosomal protein S3 OS=Rattus norvegicus GN=Rps3 PE=1 SV=1	308599	1	308599	1.508	0.238	0.091	1.508	0.21				40139.7	1	40139.7	0.18	0.677	0.012	0.18	0.068				681177	1	681177	3.79	0.071	0.202	3.79	0.445		0.0057
	Transcription factor A, mitochondrial OS=Rattus norvegicus GN=Tfam PE=2 SV=1	711182	1	711182	1.27	0.277	0.078	1.27	0.184				436759	1	436759	0.755	0.398	0.048	0.755	0.129				492433	1	492433	0.857	0.369	0.054	0.857	0.14		0.0002
	Aly/REF export factor OS=Rattus norvegicus GN=Alyref PE=1 SV=1	55995.3	1	55995.3	0.261	0.617	0.017	0.261	0.077				346212	1	346212	1.775	0.203	0.106	1.775	0.239				21684.1	1	21684.1	0.1	0.756	0.007	0.1	0.06		0.0089
	Protein disulfide-isomerase A6 OS=Rattus norvegicus GN=Pdia6 PE=1 SV=2	183249	1	183249	0.152	0.702	0.01	0.152	0.065				245238	1	245238	0.205	0.657	0.013	0.205	0.071				1.46315e+06	1	1.46315e+06	1.31	0.27	0.08	1.31	0.189		0.0272
	Ribosomal protein L10-like OS=Rattus norvegicus GN=Rpl10l PE=1 SV=1	38472.1	1	38472.1	0.723	0.408	0.046	0.723	0.125				166794	1	166794	3.737	0.072	0.199	3.737	0.44				19734.6	1	19734.6	0.363	0.556	0.024	0.363	0.087		0.0045
	LIM domain-containing protein 1 OS=Rattus norvegicus GN=Limd1 PE=1 SV=1	2706.2	1	2706.2	0.148	0.706	0.01	0.148	0.065				550.096	1	550.096	0.03	0.865	0.002	0.03	0.053				3510.4	1	3510.4	0.193	0.667	0.013	0.193	0.07		0.0118
	Isoform 2 of G-protein-signaling modulator 1 OS=Rattus norvegicus GN=Gpsm1	8120.88	1	8120.88	0.007	0.935	0	0.007	0.051				2.44045e+06	1	2.44045e+06	2.354	0.146	0.136	2.354	0.301				29933.7	1	29933.7	0.025	0.876	0.002	0.025	0.053		0.0235
	Small ubiquitin-related modifier OS=Rattus norvegicus GN=Sumo4 PE=3 SV=1	1.41722e+06	1	1.41722e+06	1.676	0.215	0.101	1.676	0.228				1.76888e+06	1	1.76888e+06	2.152	0.163	0.125	2.152	0.279				88599.2	1	88599.2	0.095	0.762	0.006	0.095	0.06		0.0002
	Nucleolin OS=Rattus norvegicus GN=Ncl PE=1 SV=3	742.512	1	742.512	0.463	0.506	0.03	0.463	0.098				1.838	1	1.838	0.001	0.974	0	0.001	0.05				3206.66	1	3206.66	2.229	0.156	0.129	2.229	0.288		0.0007
	Histone H2A OS=Rattus norvegicus GN=H2afz PE=3 SV=1	6774.65	1	6774.65	0.38	0.547	0.025	0.38	0.089				47965.4	1	47965.4	3.182	0.095	0.175	3.182	0.386				8668.17	1	8668.17	0.49	0.495	0.032	0.49	0.101		0.001
	Heterogeneous nuclear ribonucleoprotein A1 OS=Rattus norvegicus GN=Hnrnpa1 PE=1 SV=1	0.014	1	0.014	0	0.999	0	0	0.05				11259.8	1	11259.8	1.653	0.218	0.099	1.653	0.226				13809.5	1	13809.5	2.079	0.17	0.122	2.079	0.272		0.0114
	Acad9 protein OS=Rattus norvegicus GN=Acad9 PE=1 SV=1	4039.59	1	4039.59	0.099	0.757	0.007	0.099	0.06				67962.8	1	67962.8	1.86	0.193	0.11	1.86	0.248				22.66	1	22.66	0.001	0.982	0	0.001	0.05		0.0115
	Lactoylglutathione lyase OS=Rattus norvegicus GN=Glo1 PE=1 SV=3	14098.4	1	14098.4	0.154	0.7	0.01	0.154	0.066				255411	1	255411	3.386	0.086	0.184	3.386	0.406				144191	1	144191	1.74	0.207	0.104	1.74	0.235		0.0165
	Methylcrotonoyl-CoA carboxylase subunit alpha, mitochondrial OS=Rattus norvegicus GN=Mccc1 PE=1 SV=1	7224.4	1	7224.4	0.008	0.928	0.001	0.008	0.051				2.96212e+06	1	2.96212e+06	4.449	0.052	0.229	4.449	0.505				1.26442e+06	1	1.26442e+06	1.623	0.222	0.098	1.623	0.222		0.05
