# Supplementary material for: Paternal Resistance Training Induced Modifications in the Left Ventricle Proteome Independent of Offspring Diet
Source: Oxid Med Cell Longev. 2020 May 4;2020:5603580. doi: 10.1155/2020/5603580 (PMC7218999; doi:10.1155/2020/5603580)
Supplement: Supplementary 3 — Supplementary data 3: two-way ANCOVA analyses. [file 5603580.f3.xlsx]

## Sheet: TFO-C X SFO-C
Two- way ANCOVA analyses (TFO-C X SFO-C - 57 proteins)											Two- way ANCOVA analyses (TFO-C X SFO-C - 57 proteins)											Two- way ANCOVA analyses (TFO-C X SFO-C - 57 proteins)											Two-way independent ANOVA analyses (Post hoc Tukey)
Source	Dependent Variable (Protein)	Type III Sum of Squares	df	Mean Square	F	Sig.	Partial Eta Squared	Noncent. Parameter	Observed Powercj		Source	Dependent Variable (Protein)	Type III Sum of Squares	df	Mean Square	F	Sig.	Partial Eta Squared	Noncent. Parameter	Observed Powercj		Source	Dependent Variable (Protein)	Type III Sum of Squares	df	Mean Square	F	Sig.	Partial Eta Squared	Noncent. Parameter	Observed Powercj		Sig.
body weight	Dihydrolipoyl dehydrogenase, mitochondrial OS=Rattus norvegicus GN=Dld PE=1 SV=1	4.44638e+09	1	4.44638e+09	0.621	0.447	0.053	0.621	0.111		left ventricle weight		3.6249e+08	1	3.6249e+08	0.048	0.83	0.004	0.048	0.055		adipose tissue weight		6.79554e+09	1	6.79554e+09	0.979	0.344	0.082	0.979	0.148		0.0002
	SH3 domain-containing kinase-binding protein 1 OS=Rattus norvegicus GN=Sh3kbp1 PE=1 SV=2	218488	1	218488	0.879	0.369	0.074	0.879	0.138				35.53	1	35.53	0	0.991	0	0	0.05				186868	1	186868	0.743	0.407	0.063	0.743	0.124		<0,0001
	Keratin 78 OS=Rattus norvegicus GN=Krt78 PE=3 SV=1	121627	1	121627	0.003	0.961	0	0.003	0.05				2.4823e+06	1	2.4823e+06	0.052	0.824	0.005	0.052	0.055				2.60377e+07	1	2.60377e+07	0.572	0.465	0.049	0.572	0.106		0.0025
	Cytochrome b-c1 complex subunit 1, mitochondrial OS=Rattus norvegicus GN=Uqcrc1 PE=1 SV=1	938.295	1	938.295	0.003	0.959	0	0.003	0.05				11903.3	1	11903.3	0.035	0.855	0.003	0.035	0.053				11547.5	1	11547.5	0.034	0.857	0.003	0.034	0.053		<0,0001
	Keratin, type I cytoskeletal 10 OS=Rattus norvegicus GN=Krt10 PE=3 SV=1	1.8711e+06	1	1.8711e+06	0.072	0.793	0.007	0.072	0.057				418114	1	418114	0.016	0.901	0.001	0.016	0.052				1.75501e+06	1	1.75501e+06	0.068	0.8	0.006	0.068	0.057		0.0031
	Ferritin OS=Rattus norvegicus GN=Fth1 PE=1 SV=2	1.0776e+06	1	1.0776e+06	0.259	0.621	0.023	0.259	0.075				90446.6	1	90446.6	0.021	0.887	0.002	0.021	0.052				470725	1	470725	0.112	0.745	0.01	0.112	0.061		0.001
	D-dopachrome decarboxylase OS=Rattus norvegicus GN=Ddt PE=1 SV=3	7.24995e+07	1	7.24995e+07	1.936	0.192	0.15	1.936	0.246				587294	1	587294	0.013	0.91	0.001	0.013	0.051				6.31409e+07	1	6.31409e+07	1.649	0.226	0.13	1.649	0.217		0.0023
	Prohibitin OS=Rattus norvegicus GN=Phb PE=1 SV=1	1.82825e+07	1	1.82825e+07	2.642	0.132	0.194	2.642	0.318				2484.49	1	2484.49	0	0.987	0	0	0.05				1.72323e+07	1	1.72323e+07	2.456	0.145	0.183	2.456	0.299		0.0001
	Aspartyl aminopeptidase OS=Rattus norvegicus GN=Dnpep PE=1 SV=1	214471	1	214471	0.439	0.521	0.038	0.439	0.093				93349.2	1	93349.2	0.187	0.674	0.017	0.187	0.068				87662.4	1	87662.4	0.175	0.684	0.016	0.175	0.067		0.011
	Isoform M2 of Pyruvate kinase PKM OS=Rattus norvegicus GN=Pkm	8.81068e+07	1	8.81068e+07	0.636	0.442	0.055	0.636	0.113				2.78724e+06	1	2.78724e+06	0.019	0.893	0.002	0.019	0.052				7.83033e+06	1	7.83033e+06	0.054	0.821	0.005	0.054	0.055		0.009
	Transthyretin OS=Rattus norvegicus GN=Ttr PE=1 SV=1	3.90751e+06	1	3.90751e+06	0.852	0.376	0.072	0.852	0.135				4722.36	1	4722.36	0.001	0.976	0	0.001	0.05				1.26944e+07	1	1.26944e+07	3.353	0.094	0.234	3.353	0.387		<0,0001
	Haptoglobin OS=Rattus norvegicus GN=Hp PE=1 SV=3	2.60988e+06	1	2.60988e+06	0.736	0.409	0.063	0.736	0.123				285273	1	285273	0.076	0.788	0.007	0.076	0.057				2.1534e+06	1	2.1534e+06	0.6	0.455	0.052	0.6	0.109		<0,0001
	ATP synthase subunit O, mitochondrial OS=Rattus norvegicus GN=Atp5o PE=1 SV=1	593214	1	593214	0.013	0.911	0.001	0.013	0.051				4.90513e+06	1	4.90513e+06	0.109	0.747	0.01	0.109	0.061				8.84582e+07	1	8.84582e+07	2.374	0.152	0.178	2.374	0.291		0.0377
	ATP synthase F(0) complex subunit B1, mitochondrial OS=Rattus norvegicus GN=Atp5f1 PE=1 SV=1	288082	1	288082	0.655	0.435	0.056	0.655	0.115				23384.4	1	23384.4	0.05	0.826	0.005	0.05	0.055				791495	1	791495	2.01	0.184	0.154	2.01	0.254		0.0152
	Acyl-Coenzyme A dehydrogenase, very long chain OS=Rattus norvegicus GN=Acadvl PE=1 SV=1	3.30987e+07	1	3.30987e+07	0.552	0.473	0.048	0.552	0.104				1.53955e+06	1	1.53955e+06	0.025	0.878	0.002	0.025	0.052				1.22979e+08	1	1.22979e+08	2.375	0.152	0.178	2.375	0.291		0.0022
	Keratin, type II cytoskeletal 5 OS=Rattus norvegicus GN=Krt5 PE=1 SV=1	9.42813e+08	1	9.42813e+08	0.504	0.492	0.044	0.504	0.1				2.78454e+06	1	2.78454e+06	0.001	0.971	0	0.001	0.05				1.12429e+09	1	1.12429e+09	0.607	0.452	0.052	0.607	0.11		0.0151
	Cytochrome c, somatic OS=Rattus norvegicus GN=Cycs PE=1 SV=2	4.20661e+07	1	4.20661e+07	0.897	0.364	0.075	0.897	0.139				1.13334e+06	1	1.13334e+06	0.022	0.884	0.002	0.022	0.052				1.69682e+07	1	1.69682e+07	0.345	0.569	0.03	0.345	0.084		0.0021
	Keratin, type II cytoskeletal 6A OS=Rattus norvegicus GN=Krt6a PE=1 SV=1	2.40174e+07	1	2.40174e+07	2.136	0.172	0.163	2.136	0.267				140992	1	140992	0.011	0.92	0.001	0.011	0.051				4.39318e+06	1	4.39318e+06	0.337	0.573	0.03	0.337	0.083		0.023
	Inositol-1-monophosphatase OS=Rattus norvegicus GN=Impa1 PE=1 SV=1	10870.2	1	10870.2	1.923	0.193	0.149	1.923	0.245				116.026	1	116.026	0.018	0.897	0.002	0.018	0.052				5976.33	1	5976.33	0.98	0.343	0.082	0.98	0.148		0.0008
	Keratin, type II cytoskeletal 1 OS=Rattus norvegicus GN=Krt1 PE=1 SV=1	2.18182e+07	1	2.18182e+07	0.247	0.629	0.022	0.247	0.074				1.04322e+07	1	1.04322e+07	0.117	0.739	0.01	0.117	0.061				1.21258e+08	1	1.21258e+08	1.529	0.242	0.122	1.529	0.204		0.0155
	Radixin OS=Rattus norvegicus GN=Rdx PE=1 SV=2	416385	1	416385	0.522	0.485	0.045	0.522	0.101				231308	1	231308	0.284	0.605	0.025	0.284	0.078				24025.2	1	24025.2	0.029	0.868	0.003	0.029	0.053		0.0002
	Tescalcin OS=Rattus norvegicus GN=Tesc PE=4 SV=1	3590.95	1	3590.95	1.55	0.239	0.124	1.55	0.207				96.801	1	96.801	0.037	0.851	0.003	0.037	0.054				2020.46	1	2020.46	0.821	0.384	0.069	0.821	0.132		0.05
	ATP-dependent 6-phosphofructokinase OS=Rattus norvegicus GN=Pfkm PE=1 SV=1	27482	1	27482	2.117	0.174	0.161	2.117	0.265				172.862	1	172.862	0.011	0.918	0.001	0.011	0.051				17833.2	1	17833.2	1.287	0.281	0.105	1.287	0.179		0.05
	Serpin family F member 2 OS=Rattus norvegicus GN=Serpinf2 PE=1 SV=1	833054	1	833054	0.167	0.691	0.015	0.167	0.066				1.64779e+07	1	1.64779e+07	4.612	0.055	0.295	4.612	0.5				400931	1	400931	0.08	0.783	0.007	0.08	0.058		<0,0001
	Sulfotransferase OS=Rattus norvegicus GN=Chst3 PE=3 SV=2	7654.89	1	7654.89	0.358	0.562	0.031	0.358	0.085				1828.83	1	1828.83	0.083	0.778	0.008	0.083	0.058				755.643	1	755.643	0.034	0.856	0.003	0.034	0.053		0.009
	Far upstream element-binding protein 1 OS=Rattus norvegicus GN=Fubp1 PE=1 SV=1	30219.5	1	30219.5	0.997	0.339	0.083	0.997	0.15				383.319	1	383.319	0.012	0.916	0.001	0.012	0.051				2457.09	1	2457.09	0.075	0.789	0.007	0.075	0.057		<0,0001
	Ribosomal protein L36-like OS=Rattus norvegicus GN=LOC100361079 PE=4 SV=2	91255.7	1	91255.7	2.671	0.13	0.195	2.671	0.32				10031.3	1	10031.3	0.241	0.633	0.021	0.241	0.073				1870.82	1	1870.82	0.044	0.837	0.004	0.044	0.054		<0,0001
	Phosphate carrier protein, mitochondrial OS=Rattus norvegicus GN=Slc25a3 PE=1 SV=1	1.23514e+06	1	1.23514e+06	1.351	0.27	0.109	1.351	0.186				69563.1	1	69563.1	0.068	0.799	0.006	0.068	0.057				895199	1	895199	0.947	0.351	0.079	0.947	0.145		0.0047
	Hypoxanthine-guanine phosphoribosyltransferase OS=Rattus norvegicus GN=Hprt1 PE=1 SV=1	160362	1	160362	0.23	0.641	0.02	0.23	0.072				36446.6	1	36446.6	0.051	0.825	0.005	0.051	0.055				76444	1	76444	0.109	0.748	0.01	0.109	0.06		0.0002
	Caveolae-associated protein 2 OS=Rattus norvegicus GN=Cavin2 PE=1 SV=3	7.1769e+06	1	7.1769e+06	1.288	0.281	0.105	1.288	0.18				108913	1	108913	0.018	0.897	0.002	0.018	0.052				444401	1	444401	0.072	0.794	0.006	0.072	0.057		0.0438
	Carbonic anhydrase 1 OS=Rattus norvegicus GN=Ca1 PE=1 SV=1	1.38378e+07	1	1.38378e+07	0.437	0.522	0.038	0.437	0.093				2.47828e+06	1	2.47828e+06	0.076	0.788	0.007	0.076	0.057				2.26668e+06	1	2.26668e+06	0.069	0.797	0.006	0.069	0.057		0.0003
	Retinoid-inducible serine carboxypeptidase OS=Rattus norvegicus GN=Scpep1 PE=2 SV=1	84403.3	1	84403.3	0.74	0.408	0.063	0.74	0.123				79474.9	1	79474.9	0.694	0.422	0.059	0.694	0.119				79789.1	1	79789.1	0.697	0.421	0.06	0.697	0.119		0.006
	28 kDa heat- and acid-stable phosphoprotein OS=Rattus norvegicus GN=Pdap1 PE=1 SV=1	40732.5	1	40732.5	0.467	0.509	0.041	0.467	0.096				0.853	1	0.853	0	0.998	0	0	0.05				31543.7	1	31543.7	0.358	0.562	0.032	0.358	0.085		0.0006
	DnaJ heat shock protein family (Hsp40) member C19 OS=Rattus norvegicus GN=Dnajc19 PE=1 SV=1	24056.3	1	24056.3	0.453	0.515	0.04	0.453	0.094				1048.21	1	1048.21	0.019	0.893	0.002	0.019	0.052				8.013	1	8.013	0	0.991	0	0	0.05		0.0009
	Protein-L-isoaspartate(D-aspartate) O-methyltransferase OS=Rattus norvegicus GN=Pcmt1 PE=1 SV=2	202983	1	202983	0.519	0.486	0.045	0.519	0.101				1281.33	1	1281.33	0.003	0.956	0	0.003	0.05				651233	1	651233	1.86	0.2	0.145	1.86	0.238		0.032
	Platelet glycoprotein 4 OS=Rattus norvegicus GN=RGD1565355 PE=3 SV=3	8947.64	1	8947.64	1.664	0.223	0.131	1.664	0.218				2293.34	1	2293.34	0.383	0.548	0.034	0.383	0.088				1141.37	1	1141.37	0.188	0.673	0.017	0.188	0.068		0.0029
	RCSD domain containing 1 (Predicted), isoform CRA_a OS=Rattus norvegicus GN=Rcsd1 PE=1 SV=1	10.801	1	10.801	0	0.994	0	0	0.05				4490.48	1	4490.48	0.028	0.87	0.003	0.028	0.053				37750.9	1	37750.9	0.242	0.633	0.021	0.242	0.074		0.0084
	Selenium-binding protein 1 OS=Rattus norvegicus GN=Selenbp1 PE=1 SV=1	2.28035e+06	1	2.28035e+06	0.563	0.469	0.049	0.563	0.106				251305	1	251305	0.059	0.812	0.005	0.059	0.056				2.78162e+06	1	2.78162e+06	0.694	0.422	0.059	0.694	0.119		<0,0001
	Small muscular protein OS=Rattus norvegicus GN=Smpx PE=1 SV=1	2.12556e+07	1	2.12556e+07	1.82	0.204	0.142	1.82	0.234				1.72073e+06	1	1.72073e+06	0.128	0.727	0.011	0.128	0.062				2.13513e+07	1	2.13513e+07	1.83	0.203	0.143	1.83	0.235		0.0295
	Eukaryotic translation initiation factor 4B OS=Rattus norvegicus GN=Eif4b PE=1 SV=1	54.904	1	54.904	0.009	0.925	0.001	0.009	0.051				994.817	1	994.817	0.173	0.686	0.015	0.173	0.067				633.152	1	633.152	0.109	0.747	0.01	0.109	0.061		0.0102
	Keratin, type I cytoskeletal 15 OS=Rattus norvegicus GN=Krt15 PE=1 SV=1	528618	1	528618	0.344	0.569	0.03	0.344	0.084				158525	1	158525	0.101	0.757	0.009	0.101	0.06				1.32019e+06	1	1.32019e+06	0.901	0.363	0.076	0.901	0.14		0.0361
	Guanylate-binding protein 1 OS=Rattus norvegicus GN=Gbp1 PE=4 SV=2	3955.9	1	3955.9	1.254	0.287	0.102	1.254	0.176				238.203	1	238.203	0.068	0.799	0.006	0.068	0.057				1891.48	1	1891.48	0.566	0.468	0.049	0.566	0.106		0.0342
	14-3-3 protein eta OS=Rattus norvegicus GN=Ywhah PE=1 SV=2	278309	1	278309	3.537	0.087	0.243	3.537	0.404				48532.1	1	48532.1	0.487	0.5	0.042	0.487	0.098				53213.9	1	53213.9	0.537	0.479	0.047	0.537	0.103		0.0065
	40S ribosomal protein S28 OS=Rattus norvegicus GN=Rps28 PE=1 SV=1	7.19538e+06	1	7.19538e+06	1.24	0.289	0.101	1.24	0.175				1.48361e+06	1	1.48361e+06	0.235	0.638	0.021	0.235	0.073				4.81762e+06	1	4.81762e+06	0.801	0.39	0.068	0.801	0.13		0.0112
	Peroxiredoxin 3 OS=Rattus norvegicus GN=Prdx3 PE=1 SV=1	1.16046e+07	1	1.16046e+07	1.413	0.26	0.114	1.413	0.193				1.1522e+06	1	1.1522e+06	0.126	0.73	0.011	0.126	0.062				522020	1	522020	0.057	0.816	0.005	0.057	0.055		0.0022
	Dystroglycan 1 OS=Rattus norvegicus GN=Dag1 PE=1 SV=1	769.237	1	769.237	0.242	0.632	0.022	0.242	0.074				722.114	1	722.114	0.227	0.643	0.02	0.227	0.072				997.57	1	997.57	0.316	0.585	0.028	0.316	0.081		0.0081
	Perilipin OS=Rattus norvegicus GN=Plin3 PE=1 SV=1	80291.8	1	80291.8	1.102	0.316	0.091	1.102	0.16				387.069	1	387.069	0.005	0.946	0	0.005	0.05				17017.2	1	17017.2	0.216	0.651	0.019	0.216	0.071		0.0454
	Transcriptional activator protein Pur-beta OS=Rattus norvegicus GN=Purb PE=1 SV=1	28549.1	1	28549.1	1.527	0.242	0.122	1.527	0.204				1163.91	1	1163.91	0.055	0.819	0.005	0.055	0.055				27376.6	1	27376.6	1.456	0.253	0.117	1.456	0.197		0.045
	Caveolin-1 OS=Rattus norvegicus GN=Cav1 PE=1 SV=3	138458	1	138458	3.573	0.085	0.245	3.573	0.407				10203	1	10203	0.202	0.662	0.018	0.202	0.07				15105.3	1	15105.3	0.302	0.593	0.027	0.302	0.08		0.0048
	CArG-binding factor A OS=Rattus norvegicus GN=Hnrnpab PE=1 SV=1	169.616	1	169.616	0.001	0.976	0	0.001	0.05				24641.6	1	24641.6	0.14	0.715	0.013	0.14	0.064				2207.02	1	2207.02	0.012	0.913	0.001	0.012	0.051		<0,0001
	Keratin 76 OS=Rattus norvegicus GN=Krt76 PE=2 SV=1	1.84714e+07	1	1.84714e+07	0.451	0.516	0.039	0.451	0.094				819692	1	819692	0.019	0.892	0.002	0.019	0.052				2.16265e+07	1	2.16265e+07	0.532	0.481	0.046	0.532	0.102		0.05
	NADH:ubiquinone oxidoreductase subunit B4 OS=Rattus norvegicus GN=Ndufb4 PE=1 SV=1	1708.78	1	1708.78	0.035	0.856	0.003	0.035	0.053				468.996	1	468.996	0.009	0.924	0.001	0.009	0.051				89452.1	1	89452.1	2.154	0.17	0.164	2.154	0.268		0.0032
	Voltage-dependent anion-selective channel protein 2 OS=Rattus norvegicus GN=Vdac2 PE=1 SV=2	5636.41	1	5636.41	0.538	0.479	0.047	0.538	0.103				951.565	1	951.565	0.087	0.773	0.008	0.087	0.058				17689.9	1	17689.9	1.884	0.197	0.146	1.884	0.241		0.0154
	NADH dehydrogenase [ubiquinone] flavoprotein 3, mitochondrial OS=Rattus norvegicus GN=Ndufv3 PE=3 SV=1	108889	1	108889	0.059	0.813	0.005	0.059	0.056				538388	1	538388	0.297	0.596	0.026	0.297	0.079				4207.8	1	4207.8	0.002	0.963	0	0.002	0.05		0.0285
	Isoform Short of Mitochondrial pyruvate carrier 2 OS=Rattus norvegicus GN=Mpc2	33710.3	1	33710.3	1.045	0.329	0.087	1.045	0.155				24590.3	1	24590.3	0.743	0.407	0.063	0.743	0.124				24684.8	1	24684.8	0.746	0.406	0.064	0.746	0.124		0.0218
	Glutathione reductase OS=Rattus norvegicus GN=Gsr PE=1 SV=2	8.717	1	8.717	0	0.983	0	0	0.05				0.787	1	0.787	0	0.995	0	0	0.05				12359.2	1	12359.2	0.729	0.412	0.062	0.729	0.122		0.0002
	Dystrobrevin OS=Rattus norvegicus GN=Dtna PE=1 SV=3	7136.07	1	7136.07	0.181	0.679	0.016	0.181	0.068				12175.1	1	12175.1	0.312	0.588	0.028	0.312	0.08				19351.6	1	19351.6	0.504	0.493	0.044	0.504	0.1		0.0095

## Sheet: SFO-HF X SFO-C
Two- way ANCOVA analyses (SFO-HF X SFO-C - 10 proteins)											Two- way ANCOVA analyses (SFO-HF X SFO-C - 10 proteins)											Two- way ANCOVA analyses (SFO-HF X SFO-C - 10 proteins)											Two-way independent ANOVA analyses (Post hoc Tukey)
Source	Dependent Variable (Protein)	Type III Sum of Squares	df	Mean Square	F	Sig.	Partial Eta Squared	Noncent. Parameter	Observed Powercj		Source	Dependent Variable (Protein)	Type III Sum of Squares	df	Mean Square	F	Sig.	Partial Eta Squared	Noncent. Parameter	Observed Powercj		Source	Dependent Variable (Protein)	Type III Sum of Squares	df	Mean Square	F	Sig.	Partial Eta Squared	Noncent. Parameter	Observed Powercj		Sig.
body weight	Serpin family F member 2 OS=Rattus norvegicus GN=Serpinf2 PE=1 SV=1	417863	1	417863	0.104	0.751	0.007	0.104	0.061		left ventricle weight		5.20762e+06	1	5.20762e+06	1.413	0.253	0.086	1.413	0.2		adipose tissue weight		817724	1	817724	0.206	0.657	0.014	0.206	0.071		0.0012
	Vitamin D-binding protein OS=Rattus norvegicus GN=Gc PE=1 SV=3	457979	1	457979	2.371	0.144	0.136	2.371	0.303				67761.1	1	67761.1	0.309	0.586	0.02	0.309	0.082				93595.2	1	93595.2	0.43	0.522	0.028	0.43	0.094		0.0028
	Dihydrolipoamide S-succinyltransferase (E2 component of 2-oxo-glutarate complex), isoform CRA_a OS=Rattus norvegicus GN=Dlst PE=1 SV=1	2.79428e+10	1	2.79428e+10	1.655	0.218	0.099	1.655	0.226				2.70063e+08	1	2.70063e+08	0.014	0.906	0.001	0.014	0.051				4.60268e+09	1	4.60268e+09	0.25	0.625	0.016	0.25	0.075		0.0136
	40S ribosomal protein S30 OS=Rattus norvegicus GN=Fau PE=1 SV=1	608497	1	608497	2.712	0.12	0.153	2.712	0.338				84186	1	84186	0.325	0.577	0.021	0.325	0.083				196960	1	196960	0.782	0.39	0.05	0.782	0.132		0.0127
	EH domain-binding protein 1-like 1 OS=Rattus norvegicus GN=Ehbp1l1 PE=1 SV=1	12.562	1	12.562	0.05	0.825	0.003	0.05	0.055				510.376	1	510.376	2.363	0.145	0.136	2.363	0.302				93.403	1	93.403	0.383	0.545	0.025	0.383	0.089		0.0001
	Cytoplasmic dynein 1 light intermediate chain 1 OS=Rattus norvegicus GN=Dync1li1 PE=1 SV=1	16706.5	1	16706.5	0.854	0.37	0.054	0.854	0.139				80168.7	1	80168.7	5.232	0.037	0.259	5.232	0.571				9584.99	1	9584.99	0.479	0.5	0.031	0.479	0.099		0.0243
	Cardiac phospholamban OS=Rattus norvegicus GN=Pln PE=1 SV=1	210578	1	210578	0.028	0.869	0.002	0.028	0.053				5.53803e+06	1	5.53803e+06	0.781	0.391	0.049	0.781	0.132				2.01981e+06	1	2.01981e+06	0.276	0.607	0.018	0.276	0.078		0.0338
	Complement component 4A (Rodgers blood group) OS=Rattus norvegicus GN=C4a PE=1 SV=2	10.92	1	10.92	0.003	0.958	0	0.003	0.05				33.938	1	33.938	0.009	0.926	0.001	0.009	0.051				16.691	1	16.691	0.004	0.948	0	0.004	0.05		0.0046
	Parathymosin OS=Rattus norvegicus GN=Ptms PE=1 SV=2	9282.59	1	9282.59	0.732	0.406	0.047	0.732	0.126				24363.9	1	24363.9	2.086	0.169	0.122	2.086	0.272				4380.23	1	4380.23	0.337	0.57	0.022	0.337	0.085		0.0407
	60S ribosomal protein L13 OS=Rattus norvegicus GN=LOC100361259 PE=3 SV=3	18902.4	1	18902.4	0.626	0.441	0.04	0.626	0.115				85898.7	1	85898.7	3.34	0.088	0.182	3.34	0.402				19162.7	1	19162.7	0.635	0.438	0.041	0.635	0.116		0.0035

## Sheet: SFO-HF X TFO-C
Two- way ANCOVA analyses (TFO-HF X SFO-C - 74 proteins)												Two- way ANCOVA analyses (TFO-HF X SFO-C - 74 proteins)											Two- way ANCOVA analyses (TFO-HF X SFO-C - 74 proteins)											Two- way indepedent analyses (Post hoc Tukey)
Source	Dependent Variable (Protein)	Type III Sum of Squares	df	Mean Square	F	Sig.	Partial Eta Squared	Noncent. Parameter	Observed Powercj			Source	Dependent Variable (Protein)	Type III Sum of Squares	df	Mean Square	F	Sig.	Partial Eta Squared	Noncent. Parameter	Observed Powercj		Source	Dependent Variable (Protein)	Type III Sum of Squares	df	Mean Square	F	Sig.	Partial Eta Squared	Noncent. Parameter	Observed Powercj		Sig.
body weight	Keratin, type I cytoskeletal 10 OS=Rattus norvegicus GN=Krt10 PE=3 SV=1	2.15258e+07	1	2.15258e+07	0.349	0.573	0.048	0.349	0.081			left ventricle weight		7.85374e+07	1	7.85374e+07	1.469	0.265	0.173	1.469	0.183		adipose tissue weight		6.83167e+06	1	6.83167e+06	0.107	0.753	0.015	0.107	0.059		0.0361
	Ferritin OS=Rattus norvegicus GN=Fth1 PE=1 SV=2	5.74346e+06	1	5.74346e+06	0.118	0.741	0.017	0.118	0.06					4.61832e+07	1	4.61832e+07	1.075	0.334	0.133	1.075	0.147				4.12891e+07	1	4.12891e+07	0.945	0.363	0.119	0.945	0.135		0.0011
	Prohibitin OS=Rattus norvegicus GN=Phb PE=1 SV=1	1.2264e+07	1	1.2264e+07	0.413	0.541	0.056	0.413	0.087					1.59742e+07	1	1.59742e+07	0.548	0.483	0.073	0.548	0.099				7.1867e+06	1	7.1867e+06	0.236	0.642	0.033	0.236	0.071		0.0009
	Aspartyl aminopeptidase OS=Rattus norvegicus GN=Dnpep PE=1 SV=1	1.65112e+06	1	1.65112e+06	1.305	0.291	0.157	1.305	0.168					1.3234e+06	1	1.3234e+06	1.009	0.349	0.126	1.009	0.141				52641	1	52641	0.035	0.856	0.005	0.035	0.053		0.0061
	Isoform M2 of Pyruvate kinase PKM OS=Rattus norvegicus GN=Pkm	1.10276e+08	1	1.10276e+08	0.178	0.686	0.025	0.178	0.066					9.66421e+08	1	9.66421e+08	1.939	0.206	0.217	1.939	0.226				1.54965e+08	1	1.54965e+08	0.252	0.631	0.035	0.252	0.072		<0,0001
	Isoform Cytoplasmic+peroxisomal of Peroxiredoxin-5, mitochondrial OS=Rattus norvegicus GN=Prdx5	1.70033e+06	1	1.70033e+06	0.096	0.766	0.014	0.096	0.058					4.21934e+06	1	4.21934e+06	0.243	0.637	0.034	0.243	0.071				2.3076e+07	1	2.3076e+07	1.573	0.25	0.183	1.573	0.193		<0,0001
	ATP synthase F(0) complex subunit B1, mitochondrial OS=Rattus norvegicus GN=Atp5f1 PE=1 SV=1	71667.4	1	71667.4	0.99	0.353	0.124	0.99	0.139					23000.2	1	23000.2	0.29	0.607	0.04	0.29	0.076				73064.2	1	73064.2	1.012	0.348	0.126	1.012	0.141		0.0084
	Acyl-Coenzyme A dehydrogenase, very long chain OS=Rattus norvegicus GN=Acadvl PE=1 SV=1	8.64014e+07	1	8.64014e+07	0.451	0.523	0.061	0.451	0.09					3.84503e+07	1	3.84503e+07	0.194	0.673	0.027	0.194	0.067				1.54477e+08	1	1.54477e+08	0.85	0.387	0.108	0.85	0.126		<0,0001
	Long-chain specific acyl-CoA dehydrogenase, mitochondrial OS=Rattus norvegicus GN=Acadl PE=1 SV=1	3.02311e+06	1	3.02311e+06	0.001	0.982	0	0.001	0.05					1.36713e+10	1	1.36713e+10	3.796	0.092	0.352	3.796	0.391				4.54127e+09	1	4.54127e+09	0.926	0.368	0.117	0.926	0.133		<0,0001
	Cytochrome c, somatic OS=Rattus norvegicus GN=Cycs PE=1 SV=2	1.30841e+08	1	1.30841e+08	0.609	0.461	0.08	0.609	0.104					1.02569e+08	1	1.02569e+08	0.469	0.516	0.063	0.469	0.092				4.81196e+08	1	4.81196e+08	2.921	0.131	0.294	2.921	0.315		<0,0001
	Annexin OS=Rattus norvegicus GN=Anxa5 PE=1 SV=1	438890	1	438890	0.22	0.653	0.031	0.22	0.069					223803	1	223803	0.111	0.749	0.016	0.111	0.06				4.19323e+06	1	4.19323e+06	2.883	0.133	0.292	2.883	0.312		0.0001
	Glutamate dehydrogenase 1, mitochondrial OS=Rattus norvegicus GN=Glud1 PE=1 SV=2	154235	1	154235	1.071	0.335	0.133	1.071	0.146					57747.9	1	57747.9	0.366	0.564	0.05	0.366	0.082				168353	1	168353	1.186	0.312	0.145	1.186	0.157		<0,0001
	Tropomyosin alpha-1 chain OS=Rattus norvegicus GN=Tpm1 PE=1 SV=3	2.02628e+10	1	2.02628e+10	0.184	0.681	0.026	0.184	0.066					3.05561e+10	1	3.05561e+10	0.281	0.612	0.039	0.281	0.075				6.5887e+10	1	6.5887e+10	0.636	0.451	0.083	0.636	0.107		0.0024
	Sarcalumenin OS=Rattus norvegicus GN=Srl PE=1 SV=3	211258	1	211258	0.567	0.476	0.075	0.567	0.1					942375	1	942375	3.511	0.103	0.334	3.511	0.367				16216.1	1	16216.1	0.04	0.846	0.006	0.04	0.054		<0,0001
	Cytochrome c oxidase subunit 2 OS=Rattus norvegicus GN=Mtco2 PE=1 SV=3	103.713	1	103.713	0	0.997	0	0	0.05					9.34274e+06	1	9.34274e+06	1.615	0.244	0.187	1.615	0.197				8.91387e+06	1	8.91387e+06	1.524	0.257	0.179	1.524	0.188		0.0271
	Tescalcin OS=Rattus norvegicus GN=Tesc PE=4 SV=1	151.641	1	151.641	0.023	0.883	0.003	0.023	0.052					17606.7	1	17606.7	4.326	0.076	0.382	4.326	0.435				70.486	1	70.486	0.011	0.92	0.002	0.011	0.051		<0,0001
	Serpin family F member 2 OS=Rattus norvegicus GN=Serpinf2 PE=1 SV=1	1.36804e+07	1	1.36804e+07	2.541	0.155	0.266	2.541	0.281					5.26159e+06	1	5.26159e+06	0.799	0.401	0.102	0.799	0.121				5.44387e+06	1	5.44387e+06	0.83	0.393	0.106	0.83	0.124		0.0001
	Dynactin subunit 2 OS=Rattus norvegicus GN=Dctn2 PE=1 SV=1	163.053	1	163.053	0	0.994	0	0	0.05					34240.2	1	34240.2	0.015	0.906	0.002	0.015	0.051				1.23606e+06	1	1.23606e+06	0.58	0.471	0.077	0.58	0.102		<0,0001
	Creatine kinase M-type OS=Rattus norvegicus GN=Ckm PE=1 SV=1	1.5389e+09	1	1.5389e+09	0.249	0.633	0.034	0.249	0.072					1.00226e+09	1	1.00226e+09	0.16	0.701	0.022	0.16	0.064				6.60518e+08	1	6.60518e+08	0.105	0.756	0.015	0.105	0.059		<0,0001
	Acyl-CoA thioesterase 2 OS=Rattus norvegicus GN=Acot2 PE=1 SV=1	673205	1	673205	0.002	0.966	0	0.002	0.05					7.74398e+08	1	7.74398e+08	3.215	0.116	0.315	3.215	0.341				7.26152e+08	1	7.26152e+08	2.931	0.131	0.295	2.931	0.316		0.0096
	Ribosomal protein L36-like OS=Rattus norvegicus GN=LOC100361079 PE=4 SV=2	2372.22	1	2372.22	0.046	0.836	0.007	0.046	0.054					154987	1	154987	5.189	0.057	0.426	5.189	0.502				138017	1	138017	4.274	0.078	0.379	4.274	0.43		0.0136
	Hypoxanthine-guanine phosphoribosyltransferase OS=Rattus norvegicus GN=Hprt1 PE=1 SV=1	1704.83	1	1704.83	0.007	0.937	0.001	0.007	0.051					641050	1	641050	3.937	0.088	0.36	3.937	0.403				1670.95	1	1670.95	0.007	0.938	0.001	0.007	0.051		0.0044
	Aldose reductase OS=Rattus norvegicus GN=Akr1b1 PE=1 SV=3	232450	1	232450	0.029	0.87	0.004	0.029	0.052					2.13993e+07	1	2.13993e+07	4.218	0.079	0.376	4.218	0.426				5.15372e+06	1	5.15372e+06	0.697	0.431	0.091	0.697	0.112		<0,0001
	Cytochrome b-c1 complex subunit 2, mitochondrial OS=Rattus norvegicus GN=Uqcrc2 PE=1 SV=2	8.36311e+08	1	8.36311e+08	1.035	0.343	0.129	1.035	0.143					1.08803e+07	1	1.08803e+07	0.012	0.917	0.002	0.012	0.051				2.6713e+08	1	2.6713e+08	0.3	0.601	0.041	0.3	0.076		<0,0001
	Myoglobin OS=Rattus norvegicus GN=Mb PE=1 SV=3	7.73491e+09	1	7.73491e+09	0.034	0.859	0.005	0.034	0.053					5.01189e+10	1	5.01189e+10	0.225	0.65	0.031	0.225	0.07				6.98707e+11	1	6.98707e+11	5.363	0.054	0.434	5.363	0.514		<0,0001
	Carnitine O-palmitoyltransferase 2, mitochondrial OS=Rattus norvegicus GN=Cpt2 PE=1 SV=1	9.77129e+06	1	9.77129e+06	0.153	0.708	0.021	0.153	0.063					1.67189e+07	1	1.67189e+07	0.265	0.622	0.037	0.265	0.073				163700	1	163700	0.003	0.961	0	0.003	0.05		<0,0001
	[Pyruvate dehydrogenase (acetyl-transferring)] kinase isozyme 2, mitochondrial OS=Rattus norvegicus GN=Pdk2 PE=1 SV=1	42410.6	1	42410.6	0.489	0.507	0.065	0.489	0.093					51188.6	1	51188.6	0.599	0.464	0.079	0.599	0.103				48682.4	1	48682.4	0.567	0.476	0.075	0.567	0.1		0.0262
	NSFL1 cofactor p47 OS=Rattus norvegicus GN=Nsfl1c PE=1 SV=1	705791	1	705791	1.262	0.298	0.153	1.262	0.164					432438	1	432438	0.723	0.423	0.094	0.723	0.115				24438.5	1	24438.5	0.037	0.853	0.005	0.037	0.053		<0,0001
	Pyruvate dehydrogenase E1 component subunit beta, mitochondrial OS=Rattus norvegicus GN=Pdhb PE=1 SV=1	4.43512e+07	1	4.43512e+07	0.091	0.772	0.013	0.091	0.058					1.27663e+08	1	1.27663e+08	0.268	0.62	0.037	0.268	0.074				1.11379e+09	1	1.11379e+09	3.327	0.111	0.322	3.327	0.351		0.0024
	Caveolae-associated protein 2 OS=Rattus norvegicus GN=Cavin2 PE=1 SV=3	254549	1	254549	0.212	0.659	0.029	0.212	0.069					3.18941e+06	1	3.18941e+06	4.092	0.083	0.369	4.092	0.416				495.985	1	495.985	0	0.985	0	0	0.05		0.0217
	Carbonic anhydrase 1 OS=Rattus norvegicus GN=Ca1 PE=1 SV=1	3.78601e+06	1	3.78601e+06	0.048	0.833	0.007	0.048	0.054					1.05128e+08	1	1.05128e+08	1.64	0.241	0.19	1.64	0.199				1.29527e+08	1	1.29527e+08	2.137	0.187	0.234	2.137	0.245		0.0003
	Retinoid-inducible serine carboxypeptidase OS=Rattus norvegicus GN=Scpep1 PE=2 SV=1	6482.98	1	6482.98	0.021	0.889	0.003	0.021	0.052					185298	1	185298	0.654	0.445	0.085	0.654	0.108				634415	1	634415	2.893	0.133	0.292	2.893	0.313		0.0212
	Mitochondrial import inner membrane translocase subunit Tim10 OS=Rattus norvegicus GN=Timm10 PE=3 SV=1	2044.69	1	2044.69	0.032	0.863	0.005	0.032	0.053					43623.2	1	43623.2	0.751	0.415	0.097	0.751	0.117				4066.26	1	4066.26	0.064	0.808	0.009	0.064	0.056		0.0019
	Inter alpha-trypsin inhibitor, heavy chain 4 OS=Rattus norvegicus GN=Itih4 PE=1 SV=1	47478.2	1	47478.2	0.047	0.835	0.007	0.047	0.054					3825.77	1	3825.77	0.004	0.953	0.001	0.004	0.05				95456.7	1	95456.7	0.094	0.768	0.013	0.094	0.058		0.0003
	28 kDa heat- and acid-stable phosphoprotein OS=Rattus norvegicus GN=Pdap1 PE=1 SV=1	36985.9	1	36985.9	0.211	0.66	0.029	0.211	0.069					370051	1	370051	2.897	0.133	0.293	2.897	0.313				496735	1	496735	4.53	0.071	0.393	4.53	0.451		0.0004
	Ubiquitin-60S ribosomal protein L40 OS=Rattus norvegicus GN=Uba52 PE=1 SV=2	7379.11	1	7379.11	0.011	0.919	0.002	0.011	0.051					37466.8	1	37466.8	0.057	0.819	0.008	0.057	0.055				2.062e+06	1	2.062e+06	5.539	0.051	0.442	5.539	0.527		<0,0001
	Isoform MLC3 of Myosin light chain 1/3, skeletal muscle isoform OS=Rattus norvegicus GN=Myl1	830559	1	830559	1.697	0.234	0.195	1.697	0.204					1846.25	1	1846.25	0.003	0.958	0	0.003	0.05				46696.2	1	46696.2	0.078	0.789	0.011	0.078	0.057		0.0434
	Histone H4 OS=Rattus norvegicus GN=Hist1h4b PE=1 SV=2	5.04918e+06	1	5.04918e+06	0.512	0.498	0.068	0.512	0.095					68194.6	1	68194.6	0.006	0.938	0.001	0.006	0.051				1.97172e+07	1	1.97172e+07	2.536	0.155	0.266	2.536	0.281		0.0358
	Protein DJ-1 OS=Rattus norvegicus GN=Park7 PE=1 SV=1	2.04778e+07	1	2.04778e+07	0.484	0.509	0.065	0.484	0.093					40004.6	1	40004.6	0.001	0.977	0	0.001	0.05				2.81879e+07	1	2.81879e+07	0.683	0.436	0.089	0.683	0.111		0.0016
	Sorbin and SH3 domain-containing protein 2 OS=Rattus norvegicus GN=Sorbs2 PE=1 SV=2	8638.31	1	8638.31	0.142	0.717	0.02	0.142	0.062					17273.6	1	17273.6	0.291	0.606	0.04	0.291	0.076				68494.5	1	68494.5	1.315	0.289	0.158	1.315	0.169		0.0378
	Protein-L-isoaspartate(D-aspartate) O-methyltransferase OS=Rattus norvegicus GN=Pcmt1 PE=1 SV=2	619259	1	619259	0.602	0.463	0.079	0.602	0.104					2.26194e+06	1	2.26194e+06	2.846	0.135	0.289	2.846	0.309				362947	1	362947	0.34	0.578	0.046	0.34	0.08		<0,0001
	Platelet glycoprotein 4 OS=Rattus norvegicus GN=RGD1565355 PE=3 SV=3	5959.91	1	5959.91	0.451	0.523	0.061	0.451	0.09					24904	1	24904	2.372	0.167	0.253	2.372	0.266				2071.47	1	2071.47	0.151	0.71	0.021	0.151	0.063		0.0004
	Dihydrolipoamide S-succinyltransferase (E2 component of 2-oxo-glutarate complex), isoform CRA_a OS=Rattus norvegicus GN=Dlst PE=1 SV=1	1.28922e+10	1	1.28922e+10	0.449	0.524	0.06	0.449	0.09					5.62815e+08	1	5.62815e+08	0.018	0.896	0.003	0.018	0.052				3.21123e+10	1	3.21123e+10	1.236	0.303	0.15	1.236	0.162		0.0002
	Carbonyl reductase [NADPH] 1 OS=Rattus norvegicus GN=LOC102556347 PE=1 SV=1	1.0044e+06	1	1.0044e+06	1.691	0.235	0.195	1.691	0.204					1.12091e+06	1	1.12091e+06	1.942	0.206	0.217	1.942	0.227				68781.9	1	68781.9	0.095	0.767	0.013	0.095	0.058		<0,0001
	Methylcrotonoyl-CoA carboxylase subunit alpha, mitochondrial OS=Rattus norvegicus GN=Mccc1 PE=1 SV=1	625513	1	625513	0.398	0.548	0.054	0.398	0.085					2.40972e+06	1	2.40972e+06	1.828	0.218	0.207	1.828	0.216				1.84559e+06	1	1.84559e+06	1.319	0.288	0.159	1.319	0.169		0.0273
	Small muscular protein OS=Rattus norvegicus GN=Smpx PE=1 SV=1	1.1871e+07	1	1.1871e+07	0.067	0.803	0.009	0.067	0.056					2.48392e+08	1	2.48392e+08	1.735	0.229	0.199	1.735	0.208				812761	1	812761	0.005	0.948	0.001	0.005	0.05		0.0453
	Serine (Or cysteine) proteinase inhibitor, clade H, member 1, isoform CRA_b OS=Rattus norvegicus GN=Serpinh1 PE=1 SV=1	181000	1	181000	0.271	0.619	0.037	0.271	0.074					939861	1	939861	1.678	0.236	0.193	1.678	0.202				962697	1	962697	1.729	0.23	0.198	1.729	0.207		0.0016
	Keratin, type I cytoskeletal 15 OS=Rattus norvegicus GN=Krt15 PE=1 SV=1	915320	1	915320	0.159	0.702	0.022	0.159	0.064					294654	1	294654	0.05	0.829	0.007	0.05	0.054				1.3051e+07	1	1.3051e+07	3.236	0.115	0.316	3.236	0.343		0.0288
	Solute carrier family 25 member 12 OS=Rattus norvegicus GN=Slc25a12 PE=1 SV=1	423670	1	423670	0.304	0.599	0.042	0.304	0.077					588905	1	588905	0.43	0.533	0.058	0.43	0.088				1.6029e+06	1	1.6029e+06	1.308	0.29	0.157	1.308	0.168		0.0102
	Toll-interacting protein OS=Rattus norvegicus GN=Tollip PE=1 SV=1	60119.2	1	60119.2	0.006	0.938	0.001	0.006	0.051					1.71323e+06	1	1.71323e+06	0.188	0.678	0.026	0.188	0.066				2.7042e+07	1	2.7042e+07	4.902	0.062	0.412	4.902	0.48		0.008
	Aldehyde dehydrogenase family 5, subfamily A1 OS=Rattus norvegicus GN=Aldh5a1 PE=1 SV=1	431605	1	431605	1.212	0.307	0.148	1.212	0.159					220639	1	220639	0.571	0.474	0.075	0.571	0.101				523442	1	523442	1.526	0.257	0.179	1.526	0.188		<0,0001
	Citrate lyase subunit beta-like protein, mitochondrial OS=Rattus norvegicus GN=Clybl PE=2 SV=2	1.70281e+06	1	1.70281e+06	0.503	0.501	0.067	0.503	0.095					1.80536e+06	1	1.80536e+06	0.536	0.488	0.071	0.536	0.098				7.27412e+06	1	7.27412e+06	2.812	0.137	0.287	2.812	0.306		0.0032
	Transcriptional activator protein Pur-beta OS=Rattus norvegicus GN=Purb PE=1 SV=1	398226	1	398226	0.684	0.436	0.089	0.684	0.111					987248	1	987248	1.981	0.202	0.221	1.981	0.23				17107.6	1	17107.6	0.027	0.874	0.004	0.027	0.052		0.0003
	UDP-glucose pyrophosphorylase 2 OS=Rattus norvegicus GN=Ugp2 PE=1 SV=1	1527.53	1	1527.53	0.014	0.908	0.002	0.014	0.051					269509	1	269509	4.004	0.085	0.364	4.004	0.408				8713.55	1	8713.55	0.083	0.781	0.012	0.083	0.057		0.0061
	Succinate--CoA ligase [GDP-forming] subunit beta, mitochondrial OS=Rattus norvegicus GN=Suclg2 PE=1 SV=2	169234	1	169234	0.025	0.878	0.004	0.025	0.052					8.746e+06	1	8.746e+06	1.616	0.244	0.188	1.616	0.197				164633	1	164633	0.025	0.879	0.004	0.025	0.052		<0,0001
	Isoform 2 of Basigin OS=Rattus norvegicus GN=Bsg	3.04653e+06	1	3.04653e+06	0.759	0.413	0.098	0.759	0.118					4.4977e+06	1	4.4977e+06	1.181	0.313	0.144	1.181	0.157				5.99815e+06	1	5.99815e+06	1.669	0.237	0.193	1.669	0.202		0.0006
	Histone H2B OS=Rattus norvegicus GN=Hist1h2bk PE=3 SV=1	8.23731e+06	1	8.23731e+06	0.105	0.755	0.015	0.105	0.059					9.51313e+07	1	9.51313e+07	1.44	0.269	0.171	1.44	0.18				1.26759e+07	1	1.26759e+07	0.163	0.699	0.023	0.163	0.064		0.0095
	Sarcoplasmic/endoplasmic reticulum calcium ATPase 1 OS=Rattus norvegicus GN=Atp2a1 PE=1 SV=1	1.25187e+08	1	1.25187e+08	1.578	0.249	0.184	1.578	0.193					3.59629e+07	1	3.59629e+07	0.391	0.552	0.053	0.391	0.085				1.34357e+07	1	1.34357e+07	0.141	0.718	0.02	0.141	0.062		0.0046
	Isoform 2 of Ethanolamine-phosphate cytidylyltransferase OS=Rattus norvegicus GN=Pcyt2	292979	1	292979	1.445	0.268	0.171	1.445	0.181					208259	1	208259	0.97	0.358	0.122	0.97	0.137				14915.4	1	14915.4	0.062	0.811	0.009	0.062	0.055		0.0011
	Voltage-dependent anion-selective channel protein 2 OS=Rattus norvegicus GN=Vdac2 PE=1 SV=2	1666.39	1	1666.39	0.193	0.673	0.027	0.193	0.067					5753.54	1	5753.54	0.717	0.425	0.093	0.717	0.114				14642.6	1	14642.6	2.167	0.185	0.236	2.167	0.247		<0,0001
	Serine/threonine-protein kinase mTOR OS=Rattus norvegicus GN=Mtor PE=1 SV=1	6557.6	1	6557.6	0.524	0.493	0.07	0.524	0.097					2508.31	1	2508.31	0.192	0.675	0.027	0.192	0.067				1238.64	1	1238.64	0.093	0.769	0.013	0.093	0.058		0.0027
	Isoform 2 of Tropomyosin beta chain OS=Rattus norvegicus GN=Tpm2	47138.2	1	47138.2	0.044	0.839	0.006	0.044	0.054					99168.4	1	99168.4	0.094	0.768	0.013	0.094	0.058				2.26451e+06	1	2.26451e+06	3.026	0.125	0.302	3.026	0.325		0.0313
	Carbonic anhydrase 2 OS=Rattus norvegicus GN=Ca2 PE=1 SV=2	235457	1	235457	0.136	0.723	0.019	0.136	0.062					713.302	1	713.302	0	0.984	0	0	0.05				1.89334e+06	1	1.89334e+06	1.271	0.297	0.154	1.271	0.165		0.0209
	Vesicle-associated membrane protein 3 OS=Rattus norvegicus GN=Vamp3 PE=1 SV=1	453213	1	453213	0.162	0.699	0.023	0.162	0.064					1.58376e+06	1	1.58376e+06	0.601	0.463	0.079	0.601	0.104				6.04974e+06	1	6.04974e+06	3.032	0.125	0.302	3.032	0.325		0.0005
	40S ribosomal protein S3 OS=Rattus norvegicus GN=Rps3 PE=1 SV=1	4025.58	1	4025.58	0.014	0.909	0.002	0.014	0.051					26483.6	1	26483.6	0.093	0.77	0.013	0.093	0.058				301103	1	301103	1.221	0.306	0.148	1.221	0.16		0.0168
	Propionyl-CoA carboxylase alpha chain, mitochondrial OS=Rattus norvegicus GN=Pcca PE=1 SV=1	6.02555e+06	1	6.02555e+06	0.393	0.55	0.053	0.393	0.085					2.28058e+07	1	2.28058e+07	1.766	0.226	0.201	1.766	0.211				2.53661e+07	1	2.53661e+07	2.021	0.198	0.224	2.021	0.234		0.019
	Transcription factor A, mitochondrial OS=Rattus norvegicus GN=Tfam PE=2 SV=1	1.36598e+06	1	1.36598e+06	1.852	0.216	0.209	1.852	0.218					174446	1	174446	0.192	0.674	0.027	0.192	0.067				795168	1	795168	0.971	0.357	0.122	0.971	0.137		<0,0001
	Protein disulfide-isomerase A6 OS=Rattus norvegicus GN=Pdia6 PE=1 SV=2	770565	1	770565	0.455	0.522	0.061	0.455	0.09					550467	1	550467	0.319	0.59	0.044	0.319	0.078				3.13982e+06	1	3.13982e+06	2.315	0.172	0.249	2.315	0.261		0.0165
	Isoform 2 of Ryanodine receptor 2 OS=Rattus norvegicus GN=Ryr2	101546	1	101546	0.051	0.828	0.007	0.051	0.054					374603	1	374603	0.191	0.676	0.027	0.191	0.067				835876	1	835876	0.44	0.528	0.059	0.44	0.089		0.0432
	Elongation factor Tu, mitochondrial OS=Rattus norvegicus GN=Tufm PE=1 SV=1	3.59321e+07	1	3.59321e+07	1.498	0.261	0.176	1.498	0.186					7.35618e+07	1	7.35618e+07	3.951	0.087	0.361	3.951	0.404				4.58514e+07	1	4.58514e+07	2.031	0.197	0.225	2.031	0.235		0.0336
	Glutathione reductase OS=Rattus norvegicus GN=Gsr PE=1 SV=2	24979.4	1	24979.4	1.973	0.203	0.22	1.973	0.23					22806	1	22806	1.759	0.226	0.201	1.759	0.21				1965.5	1	1965.5	0.123	0.736	0.017	0.123	0.061		0.0001
	Small ubiquitin-related modifier OS=Rattus norvegicus GN=Sumo4 PE=3 SV=1	504665	1	504665	0.38	0.557	0.052	0.38	0.084					1.56821e+06	1	1.56821e+06	1.335	0.286	0.16	1.335	0.171				744366	1	744366	0.576	0.473	0.076	0.576	0.101		0.0008
	Nucleolin OS=Rattus norvegicus GN=Ncl PE=1 SV=3	1222.86	1	1222.86	0.64	0.45	0.084	0.64	0.107					19.843	1	19.843	0.01	0.925	0.001	0.01	0.051				1778.03	1	1778.03	0.971	0.357	0.122	0.971	0.137		0.0002
	Acad9 protein OS=Rattus norvegicus GN=Acad9 PE=1 SV=1	35860.8	1	35860.8	0.436	0.53	0.059	0.436	0.089					66633.8	1	66633.8	0.856	0.386	0.109	0.856	0.127				146.374	1	146.374	0.002	0.968	0	0.002	0.05		0.0301

## Sheet: TFO-HF X TFO-C
Two- way ANCOVA analyses (TFO-HF X TFO-C - 36 proteins)											Two- way ANCOVA analyses (TFO-HF X TFO-C - 36 proteins)											Two- way ANCOVA analyses (TFO-HF X TFO-C - 36 proteins)											Two-way independent ANOVA analyses (Post hoc Tukey)
Source	Dependent Variable (Protein)	Type III Sum of Squares	df	Mean Square	F	Sig.	Partial Eta Squared	Noncent. Parameter	Observed Powercj		Source	Dependent Variable (Protein)	Type III Sum of Squares	df	Mean Square	F	Sig.	Partial Eta Squared	Noncent. Parameter	Observed Powercj		Source	Dependent Variable (Protein)	Type III Sum of Squares	df	Mean Square	F	Sig.	Partial Eta Squared	Noncent. Parameter	Observed Powercj		Sig.
body weight	Amine oxidase OS=Rattus norvegicus GN=Maoa PE=1 SV=1	352707	1	352707	0.204	0.658	0.013	0.204	0.071		left ventricle weight		746249	1	746249	0.439	0.518	0.028	0.439	0.095		adipose tissue weight		5.07456e+06	1	5.07456e+06	3.596	0.077	0.193	3.596	0.427		<0,0001
	Tropomyosin alpha-1 chain OS=Rattus norvegicus GN=Tpm1 PE=1 SV=3	1.00535e+09	1	1.00535e+09	0.012	0.914	0.001	0.012	0.051				4.42083e+10	1	4.42083e+10	0.544	0.472	0.035	0.544	0.106				8.16035e+10	1	8.16035e+10	1.036	0.325	0.065	1.036	0.159		0.0029
	Cytochrome c oxidase subunit 2 OS=Rattus norvegicus GN=Mtco2 PE=1 SV=3	832705	1	832705	0.2	0.661	0.013	0.2	0.07				1.09135e+07	1	1.09135e+07	3.133	0.097	0.173	3.133	0.381				5.08035e+06	1	5.08035e+06	1.312	0.27	0.08	1.312	0.189		0.0113
	Actin, cytoplasmic 1 OS=Rattus norvegicus GN=Actb PE=1 SV=1	29781.4	1	29781.4	0.06	0.809	0.004	0.06	0.056				204150	1	204150	0.425	0.525	0.028	0.425	0.094				129924	1	129924	0.267	0.613	0.018	0.267	0.077		0.0144
	Mitochondrial import inner membrane translocase subunit Tim10 OS=Rattus norvegicus GN=Timm10 PE=3 SV=1	25672.1	1	25672.1	0.685	0.421	0.044	0.685	0.121				48512.5	1	48512.5	1.349	0.264	0.083	1.349	0.193				44000.3	1	44000.3	1.214	0.288	0.075	1.214	0.178		0.0024
	Inter alpha-trypsin inhibitor, heavy chain 4 OS=Rattus norvegicus GN=Itih4 PE=1 SV=1	384908	1	384908	0.63	0.44	0.04	0.63	0.115				15243.6	1	15243.6	0.024	0.879	0.002	0.024	0.052				237921	1	237921	0.383	0.545	0.025	0.383	0.089		0.0007
	Isoform 2 of Tyrosine-protein phosphatase non-receptor type 11 OS=Rattus norvegicus GN=Ptpn11	0.686	1	0.686	0.001	0.975	0	0.001	0.05				48.154	1	48.154	0.073	0.791	0.005	0.073	0.057				19.004	1	19.004	0.029	0.868	0.002	0.029	0.053		<0,0001
	Isoform MLC3 of Myosin light chain 1/3, skeletal muscle isoform OS=Rattus norvegicus GN=Myl1	93902.2	1	93902.2	0.336	0.571	0.022	0.336	0.084				2278.69	1	2278.69	0.008	0.93	0.001	0.008	0.051				21475.3	1	21475.3	0.076	0.787	0.005	0.076	0.058		0.025
	ATP synthase subunit beta OS=Rattus norvegicus GN=Atp5b PE=1 SV=1	4.15204e+10	1	4.15204e+10	0.461	0.507	0.03	0.461	0.098				1.43604e+11	1	1.43604e+11	1.726	0.209	0.103	1.726	0.234				2.99687e+11	1	2.99687e+11	4.118	0.061	0.215	4.118	0.476		0.0012
	Dihydrolipoamide S-succinyltransferase (E2 component of 2-oxo-glutarate complex), isoform CRA_a OS=Rattus norvegicus GN=Dlst PE=1 SV=1	2.79428e+10	1	2.79428e+10	1.655	0.218	0.099	1.655	0.226				2.70063e+08	1	2.70063e+08	0.014	0.906	0.001	0.014	0.051				4.60268e+09	1	4.60268e+09	0.25	0.625	0.016	0.25	0.075		0.0007
	Methylcrotonoyl-CoA carboxylase subunit alpha, mitochondrial OS=Rattus norvegicus GN=Mccc1 PE=1 SV=1	7224.4	1	7224.4	0.008	0.928	0.001	0.008	0.051				2.96212e+06	1	2.96212e+06	4.449	0.052	0.229	4.449	0.505				1.26442e+06	1	1.26442e+06	1.623	0.222	0.098	1.623	0.222		0.0253
	40S ribosomal protein S30 OS=Rattus norvegicus GN=Fau PE=1 SV=1	608497	1	608497	2.712	0.12	0.153	2.712	0.338				84186	1	84186	0.325	0.577	0.021	0.325	0.083				196960	1	196960	0.782	0.39	0.05	0.782	0.132		0.0006
	Serine (Or cysteine) proteinase inhibitor, clade H, member 1, isoform CRA_b OS=Rattus norvegicus GN=Serpinh1 PE=1 SV=1	20550.6	1	20550.6	0.062	0.807	0.004	0.062	0.056				794503	1	794503	2.824	0.114	0.158	2.824	0.35				549735	1	549735	1.847	0.194	0.11	1.847	0.247		0.0009
	Eukaryotic translation initiation factor 4B OS=Rattus norvegicus GN=Eif4b PE=1 SV=1	504.77	1	504.77	0.097	0.759	0.006	0.097	0.06				438.588	1	438.588	0.084	0.775	0.006	0.084	0.059				679.548	1	679.548	0.131	0.722	0.009	0.131	0.063		0.011
	Guanylate-binding protein 1 OS=Rattus norvegicus GN=Gbp1 PE=4 SV=2	1787.83	1	1787.83	0.529	0.478	0.034	0.529	0.105				622.445	1	622.445	0.18	0.677	0.012	0.18	0.068				4814.48	1	4814.48	1.515	0.237	0.092	1.515	0.211		0.0291
	NADH dehydrogenase [ubiquinone] iron-sulfur protein 2, mitochondrial OS=Rattus norvegicus GN=Ndufs2 PE=1 SV=1	404.221	1	404.221	0.019	0.891	0.001	0.019	0.052				82278.2	1	82278.2	5.316	0.36	0.262	5.316	0.578				30520.4	1	30520.4	1.612	0.224	0.097	1.612	0.221		0.0384
	Actin, alpha cardiac muscle 1 OS=Rattus norvegicus GN=Actc1 PE=2 SV=1	1.32352e+07	1	1.32352e+07	0.012	0.914	0.001	0.012	0.051				1.33639e+09	1	1.33639e+09	1.315	0.269	0.081	1.315	0.189				2.60278e+09	1	2.60278e+09	2.793	0.115	0.157	2.793	0.347		0.0039
	Malate dehydrogenase, cytoplasmic OS=Rattus norvegicus GN=Mdh1 PE=1 SV=3	3.25887e+09	1	3.25887e+09	0.281	0.604	0.018	0.281	0.079				1.7195e+09	1	1.7195e+09	0.147	0.707	0.01	0.147	0.065				3.9619e+10	1	3.9619e+10	4.326	0.055	0.224	4.326	0.495		0.0024
	Calsequestrin-2 OS=Rattus norvegicus GN=Casq2 PE=1 SV=2	0.3	1	0.3	0	0.999	0	0	0.05				147548	1	147548	1.53	0.235	0.093	1.53	0.212				59362	1	59362	0.58	0.458	0.037	0.58	0.11		0.0477
	Sarcoplasmic/endoplasmic reticulum calcium ATPase 1 OS=Rattus norvegicus GN=Atp2a1 PE=1 SV=1	6.60481e+07	1	6.60481e+07	1.331	0.267	0.082	1.331	0.191				1.86935e+07	1	1.86935e+07	0.354	0.561	0.023	0.354	0.086				2.60666e+07	1	2.60666e+07	0.499	0.491	0.032	0.499	0.102		0.0064
	Beta-2-microglobulin OS=Rattus norvegicus GN=B2m PE=1 SV=1	16704.9	1	16704.9	0.847	0.372	0.053	0.847	0.139				540.287	1	540.287	0.026	0.874	0.002	0.026	0.053				25953.2	1	25953.2	1.359	0.262	0.083	1.359	0.194		0.0028
	Serine/threonine-protein kinase mTOR OS=Rattus norvegicus GN=Mtor PE=1 SV=1	2511.4	1	2511.4	0.382	0.546	0.025	0.382	0.089				2180.12	1	2180.12	0.33	0.574	0.022	0.33	0.084				300.357	1	300.357	0.045	0.835	0.003	0.045	0.055		0.0019
	Isoform 2 of Tropomyosin beta chain OS=Rattus norvegicus GN=Tpm2	76827.9	1	76827.9	0.1	0.756	0.007	0.1	0.06				277.09	1	277.09	0	0.985	0	0	0.05				2.61613e+06	1	2.61613e+06	4.368	0.054	0.226	4.368	0.498		0.0283
	Adenine phosphoribosyltransferase OS=Rattus norvegicus GN=Aprt PE=1 SV=1	725295	1	725295	0.036	0.851	0.002	0.036	0.054				13780.2	1	13780.2	0.001	0.979	0	0.001	0.05				2.43536e+07	1	2.43536e+07	1.326	0.268	0.081	1.326	0.19		0.0373
	Reticulon 4 interacting protein 1 OS=Rattus norvegicus GN=Rtn4ip1 PE=1 SV=1	1.22846e+06	1	1.22846e+06	0.122	0.732	0.008	0.122	0.062				2.54996e+06	1	2.54996e+06	0.255	0.621	0.017	0.255	0.076				2.76651e+07	1	2.76651e+07	3.319	0.088	0.181	3.319	0.4		0.0114
	Heterogeneous nuclear ribonucleoprotein U OS=Rattus norvegicus GN=Hnrnpu PE=1 SV=1	177.705	1	177.705	0.013	0.911	0.001	0.013	0.051				396.815	1	396.815	0.029	0.867	0.002	0.029	0.053				3920.35	1	3920.35	0.293	0.596	0.019	0.293	0.08		0.009
	Protein disulfide-isomerase A6 OS=Rattus norvegicus GN=Pdia6 PE=1 SV=2	183249	1	183249	0.152	0.702	0.01	0.152	0.065				245238	1	245238	0.205	0.657	0.013	0.205	0.071				1.46315e+06	1	1.46315e+06	1.31	0.27	0.08	1.31	0.189		0.0137
	Isoform 2 of Ryanodine receptor 2 OS=Rattus norvegicus GN=Ryr2	100049	1	100049	0.085	0.775	0.006	0.085	0.059				180038	1	180038	0.153	0.701	0.01	0.153	0.066				305187	1	305187	0.261	0.617	0.017	0.261	0.077		0.0289
	Cardiac phospholamban OS=Rattus norvegicus GN=Pln PE=1 SV=1	210578	1	210578	0.028	0.869	0.002	0.028	0.053				5.53803e+06	1	5.53803e+06	0.781	0.391	0.049	0.781	0.132				2.01981e+06	1	2.01981e+06	0.276	0.607	0.018	0.276	0.078		<0,0001
	Caveolae-associated protein 3 OS=Rattus norvegicus GN=Cavin3 PE=1 SV=1	225852	1	225852	0.278	0.606	0.018	0.278	0.078				227993	1	227993	0.281	0.604	0.018	0.281	0.079				767602	1	767602	0.99	0.336	0.062	0.99	0.154		0.0002
	Obscurin, cytoskeletal calmodulin and titin-interacting RhoGEF OS=Rattus norvegicus GN=Obscn PE=1 SV=1	2948.6	1	2948.6	0.03	0.864	0.002	0.03	0.053				15011.2	1	15011.2	0.156	0.699	0.01	0.156	0.066				52049.3	1	52049.3	0.555	0.468	0.036	0.555	0.107		0.0471
	RAB10, member RAS oncogene family OS=Rattus norvegicus GN=Rab10 PE=1 SV=1	31806.4	1	31806.4	0.219	0.647	0.014	0.219	0.072				288786	1	288786	2.251	0.154	0.13	2.251	0.29				124602	1	124602	0.895	0.359	0.056	0.895	0.144		0.0146
	Isoform Short of Mitochondrial pyruvate carrier 2 OS=Rattus norvegicus GN=Mpc2	39933	1	39933	1.638	0.22	0.098	1.638	0.224				555.095	1	555.095	0.021	0.888	0.001	0.021	0.052				16771.2	1	16771.2	0.647	0.434	0.041	0.647	0.117		0.0182
	Dystrobrevin OS=Rattus norvegicus GN=Dtna PE=1 SV=3	9953.42	1	9953.42	0.316	0.582	0.021	0.316	0.082				18837.5	1	18837.5	0.609	0.447	0.039	0.609	0.113				11839.7	1	11839.7	0.377	0.548	0.025	0.377	0.089		0.0025
	Fibrinogen beta chain OS=Rattus norvegicus GN=Fgb PE=1 SV=4	36065.7	1	36065.7	0.796	0.386	0.05	0.796	0.133				115569	1	115569	2.888	0.11	0.161	2.888	0.356				25726.6	1	25726.6	0.559	0.466	0.036	0.559	0.108		0.0043
	Protein S100-A6 OS=Rattus norvegicus GN=S100a6 PE=1 SV=3	16663.1	1	16663.1	2.9	0.109	0.162	2.9	0.358				12806.3	1	12806.3	2.134	0.165	0.125	2.134	0.277				1633.48	1	1633.48	0.242	0.63	0.016	0.242	0.075		0.0025

## Sheet: TFO-HF X SFO-HF
(Two- way ANCOVA analyses TFO-HF X SFO-HF - 70 proteins)											(Two- way ANCOVA analyses TFO-HF X SFO-HF - 70 proteins)											(Two- way ANCOVA analyses TFO-HF X SFO-HF - 70 proteins)											Two-way independent ANOVA analyses (Post hoc Tukey)
Source	Dependent Variable (Protein)	Type III Sum of Squares	df	Mean Square	F	Sig.	Partial Eta Squared	Noncent. Parameter	Observed Powercj		Source	Dependent Variable (Protein)	Type III Sum of Squares	df	Mean Square	F	Sig.	Partial Eta Squared	Noncent. Parameter	Observed Powercj		Source	Dependent Variable (Protein)	Type III Sum of Squares	df	Mean Square	F	Sig.	Partial Eta Squared	Noncent. Parameter	Observed Powercj		Sig.
body weight	Cytochrome b-c1 complex subunit 1, mitochondrial OS=Rattus norvegicus GN=Uqcrc1 PE=1 SV=1	491522	1	491522	2.314	0.149	0.134	2.314	0.297		left ventricle weight		520162	1	520162	2.472	0.137	0.141	2.472	0.313		adipose tissue weight		314127	1	314127	1.401	0.255	0.085	1.401	0.198		<0,0001
	Keratin, type I cytoskeletal 10 OS=Rattus norvegicus GN=Krt10 PE=3 SV=1	132396	1	132396	0.003	0.959	0	0.003	0.05				6.74764e+07	1	6.74764e+07	1.505	0.239	0.091	1.505	0.21				686957	1	686957	0.014	0.908	0.001	0.014	0.051		0.0468
	Ferritin OS=Rattus norvegicus GN=Fth1 PE=1 SV=2	3332.57	1	3332.57	0	0.991	0	0	0.05				4.33611e+07	1	4.33611e+07	1.864	0.192	0.111	1.864	0.249				2.22428e+07	1	2.22428e+07	0.902	0.357	0.057	0.902	0.144		0.0013
	Isoform M2 of Pyruvate kinase PKM OS=Rattus norvegicus GN=Pkm	2.22282e+07	1	2.22282e+07	0.056	0.816	0.004	0.056	0.056				7.81183e+08	1	7.81183e+08	2.252	0.154	0.131	2.252	0.29				1.46012e+08	1	1.46012e+08	0.375	0.549	0.024	0.375	0.089		<0,0001
	ATP synthase subunit O, mitochondrial OS=Rattus norvegicus GN=Atp5o PE=1 SV=1	299823	1	299823	0.01	0.923	0.001	0.01	0.051				1.59865e+07	1	1.59865e+07	0.528	0.479	0.034	0.528	0.105				4.63206e+06	1	4.63206e+06	0.149	0.705	0.01	0.149	0.065		0.0011
	ATP synthase F(0) complex subunit B1, mitochondrial OS=Rattus norvegicus GN=Atp5f1 PE=1 SV=1	28386.5	1	28386.5	0.271	0.611	0.018	0.271	0.078				4.012	1	4.012	0	0.995	0	0	0.05				26413.8	1	26413.8	0.251	0.623	0.016	0.251	0.076		<0,0001
	Acyl-Coenzyme A dehydrogenase, very long chain OS=Rattus norvegicus GN=Acadvl PE=1 SV=1	6.9308e+06	1	6.9308e+06	0.049	0.827	0.003	0.049	0.055				3.31682e+07	1	3.31682e+07	0.239	0.632	0.016	0.239	0.074				2.91521e+08	1	2.91521e+08	2.399	0.142	0.138	2.399	0.305		0.0002
	Cytochrome c, somatic OS=Rattus norvegicus GN=Cycs PE=1 SV=2	1.06346e+08	1	1.06346e+08	0.777	0.392	0.049	0.777	0.131				9.71289e+07	1	9.71289e+07	0.707	0.414	0.045	0.707	0.124				1.24261e+08	1	1.24261e+08	0.916	0.354	0.058	0.916	0.146		<0,0001
	Protein phosphatase 2 (Formerly 2A), regulatory subunit A (PR 65), alpha isoform, isoform CRA_a OS=Rattus norvegicus GN=Ppp2r1a PE=1 SV=1	2.248	1	2.248	0.002	0.968	0	0.002	0.05				3.07	1	3.07	0.002	0.962	0	0.002	0.05				453.392	1	453.392	0.348	0.564	0.023	0.348	0.086		0.0145
	Voltage-dependent R-type calcium channel subunit alpha OS=Rattus norvegicus GN=Cacna1e PE=1 SV=3	1.41514e+06	1	1.41514e+06	0.029	0.867	0.002	0.029	0.053				7.51594e+07	1	7.51594e+07	1.702	0.212	0.102	1.702	0.231				2.18768e+07	1	2.18768e+07	0.459	0.509	0.03	0.459	0.097		0.0412
	Annexin OS=Rattus norvegicus GN=Anxa5 PE=1 SV=1	7690.59	1	7690.59	0.007	0.935	0	0.007	0.051				138802	1	138802	0.126	0.728	0.008	0.126	0.063				706071	1	706071	0.662	0.428	0.042	0.662	0.119		<0,0001
	Kininogen-1 OS=Rattus norvegicus GN=Kng1 PE=2 SV=1	692.36	1	692.36	0.104	0.752	0.007	0.104	0.061				9743.91	1	9743.91	1.61	0.224	0.097	1.61	0.221				1091.78	1	1091.78	0.165	0.691	0.011	0.165	0.067		0.0005
	Tensin 1 OS=Rattus norvegicus GN=Tns1 PE=1 SV=2	2.60175e+06	1	2.60175e+06	0.027	0.871	0.002	0.027	0.053				1.37063e+08	1	1.37063e+08	1.586	0.227	0.096	1.586	0.219				1.71187e+08	1	1.71187e+08	2.035	0.174	0.119	2.035	0.267		0.0157
	Tescalcin OS=Rattus norvegicus GN=Tesc PE=4 SV=1	4985.94	1	4985.94	1.102	0.311	0.068	1.102	0.166				15735.8	1	15735.8	4.131	0.06	0.216	4.131	0.477				1007.73	1	1007.73	0.21	0.653	0.014	0.21	0.071		<0,0001
	ATP-dependent 6-phosphofructokinase OS=Rattus norvegicus GN=Pfkm PE=1 SV=1	20214.8	1	20214.8	1.15	0.3	0.071	1.15	0.171				63471.4	1	63471.4	4.322	0.055	0.224	4.322	0.494				55664.6	1	55664.6	3.66	0.075	0.196	3.66	0.433		0.0008
	Dynactin subunit 2 OS=Rattus norvegicus GN=Dctn2 PE=1 SV=1	216464	1	216464	0.13	0.723	0.009	0.13	0.063				2551.68	1	2551.68	0.002	0.969	0	0.002	0.05				1.48676e+06	1	1.48676e+06	0.941	0.347	0.059	0.941	0.149		<0,0001
	Sulfotransferase OS=Rattus norvegicus GN=Chst3 PE=3 SV=2	15874.2	1	15874.2	0.61	0.447	0.039	0.61	0.113				19792.7	1	19792.7	0.769	0.394	0.049	0.769	0.13				53924.1	1	53924.1	2.297	0.15	0.133	2.297	0.295		0.0446
	Far upstream element-binding protein 1 OS=Rattus norvegicus GN=Fubp1 PE=1 SV=1	26670.5	1	26670.5	0.544	0.472	0.035	0.544	0.106				69560.5	1	69560.5	1.506	0.239	0.091	1.506	0.21				97359.4	1	97359.4	2.197	0.159	0.128	2.197	0.284		0.0002
	Ribosomal protein L36-like OS=Rattus norvegicus GN=LOC100361079 PE=4 SV=2	59642.3	1	59642.3	1.264	0.279	0.078	1.264	0.184				123717	1	123717	2.883	0.11	0.161	2.883	0.356				93413.9	1	93413.9	2.079	0.17	0.122	2.079	0.272		0.0067
	Cytochrome b-c1 complex subunit 2, mitochondrial OS=Rattus norvegicus GN=Uqcrc2 PE=1 SV=2	2.55832e+08	1	2.55832e+08	0.518	0.483	0.033	0.518	0.104				3.17558e+08	1	3.17558e+08	0.648	0.433	0.041	0.648	0.117				3.28658e+08	1	3.28658e+08	0.672	0.425	0.043	0.672	0.12		<0,0001
	Myoglobin OS=Rattus norvegicus GN=Mb PE=1 SV=3	1.0224e+10	1	1.0224e+10	0.067	0.8	0.004	0.067	0.057				4.49488e+10	1	4.49488e+10	0.298	0.593	0.019	0.298	0.08				3.29835e+11	1	3.29835e+11	2.5	0.135	0.143	2.5	0.316		0.0001
	[Pyruvate dehydrogenase (acetyl-transferring)] kinase isozyme 2, mitochondrial OS=Rattus norvegicus GN=Pdk2 PE=1 SV=1	2205.91	1	2205.91	0.05	0.825	0.003	0.05	0.055				50764	1	50764	1.253	0.281	0.077	1.253	0.182				18989	1	18989	0.446	0.515	0.029	0.446	0.096		0.022
	NSFL1 cofactor p47 OS=Rattus norvegicus GN=Nsfl1c PE=1 SV=1	76796.9	1	76796.9	0.175	0.682	0.012	0.175	0.068				233893	1	233893	0.546	0.471	0.035	0.546	0.107				6306.3	1	6306.3	0.014	0.907	0.001	0.014	0.051		0.0002
	Carbonic anhydrase 1 OS=Rattus norvegicus GN=Ca1 PE=1 SV=1	1.16065e+07	1	1.16065e+07	0.194	0.666	0.013	0.194	0.07				7.75861e+07	1	7.75861e+07	1.399	0.255	0.085	1.399	0.198				4.24581e+07	1	4.24581e+07	0.735	0.405	0.047	0.735	0.127		0.0006
	Retinoid-inducible serine carboxypeptidase OS=Rattus norvegicus GN=Scpep1 PE=2 SV=1	42402.7	1	42402.7	0.19	0.669	0.012	0.19	0.069				156108	1	156108	0.723	0.409	0.046	0.723	0.125				125432	1	125432	0.575	0.46	0.037	0.575	0.11		0.0153
	Inter alpha-trypsin inhibitor, heavy chain 4 OS=Rattus norvegicus GN=Itih4 PE=1 SV=1	384908	1	384908	0.63	0.44	0.04	0.63	0.115				15243.6	1	15243.6	0.024	0.879	0.002	0.024	0.052				237921	1	237921	0.383	0.545	0.025	0.383	0.089		0.0004
	28 kDa heat- and acid-stable phosphoprotein OS=Rattus norvegicus GN=Pdap1 PE=1 SV=1	26875.1	1	26875.1	0.184	0.674	0.012	0.184	0.069				271749	1	271749	2.089	0.169	0.122	2.089	0.273				128303	1	128303	0.919	0.353	0.058	0.919	0.146		0.0001
	Ubiquitin-60S ribosomal protein L40 OS=Rattus norvegicus GN=Uba52 PE=1 SV=2	2.40747e+06	1	2.40747e+06	2.306	0.15	0.133	2.306	0.296				710.823	1	710.823	0.001	0.981	0	0.001	0.05				872712	1	872712	0.761	0.397	0.048	0.761	0.129		<0,0001
	ATP synthase subunit delta, mitochondrial OS=Rattus norvegicus GN=Atp5d PE=1 SV=2	7.0135e+07	1	7.0135e+07	0.157	0.698	0.01	0.157	0.066				3.68566e+08	1	3.68566e+08	0.861	0.368	0.054	0.861	0.14				1.24622e+08	1	1.24622e+08	0.28	0.604	0.018	0.28	0.079		<0,0001
	Isoform MLC3 of Myosin light chain 1/3, skeletal muscle isoform OS=Rattus norvegicus GN=Myl1	93902.2	1	93902.2	0.336	0.571	0.022	0.336	0.084				2278.69	1	2278.69	0.008	0.93	0.001	0.008	0.051				21475.3	1	21475.3	0.076	0.787	0.005	0.076	0.058		0.0079
	Histone H4 OS=Rattus norvegicus GN=Hist1h4b PE=1 SV=2	1.10384e+07	1	1.10384e+07	2.135	0.165	0.125	2.135	0.277				242918	1	242918	0.041	0.842	0.003	0.041	0.054				1.54373e+07	1	1.54373e+07	3.165	0.095	0.174	3.165	0.384		0.0205
	Lamin A, isoform CRA_b OS=Rattus norvegicus GN=Lmna PE=1 SV=1	2925.42	1	2925.42	0.073	0.791	0.005	0.073	0.057				1502.75	1	1502.75	0.037	0.849	0.002	0.037	0.054				66073.2	1	66073.2	1.836	0.195	0.109	1.836	0.245		<0,0001
	DnaJ heat shock protein family (Hsp40) member C19 OS=Rattus norvegicus GN=Dnajc19 PE=1 SV=1	39465.3	1	39465.3	0.605	0.449	0.039	0.605	0.113				34461.9	1	34461.9	0.526	0.48	0.034	0.526	0.104				57658.8	1	57658.8	0.901	0.358	0.057	0.901	0.144		0.0136
	Protein-L-isoaspartate(D-aspartate) O-methyltransferase OS=Rattus norvegicus GN=Pcmt1 PE=1 SV=2	5095.48	1	5095.48	0.006	0.94	0	0.006	0.051				1.6381e+06	1	1.6381e+06	2.169	0.161	0.126	2.169	0.281				126059	1	126059	0.147	0.707	0.01	0.147	0.065		<0,0001
	Platelet glycoprotein 4 OS=Rattus norvegicus GN=RGD1565355 PE=3 SV=3	17186.6	1	17186.6	1.744	0.206	0.104	1.744	0.236				30169.4	1	30169.4	3.357	0.087	0.183	3.357	0.403				98.271	1	98.271	0.009	0.926	0.001	0.009	0.051		0.0017
	Dynamin-1-like protein OS=Rattus norvegicus GN=Dnm1l PE=1 SV=1	24058.1	1	24058.1	0.255	0.621	0.017	0.255	0.076				205037	1	205037	2.487	0.136	0.142	2.487	0.315				24400.1	1	24400.1	0.258	0.619	0.017	0.258	0.076		0.0088
	Carbonyl reductase [NADPH] 1 OS=Rattus norvegicus GN=LOC102556347 PE=1 SV=1	13432.1	1	13432.1	0.026	0.874	0.002	0.026	0.053				741929	1	741929	1.599	0.225	0.096	1.599	0.22				274532	1	274532	0.554	0.468	0.036	0.554	0.107		<0,0001
	Small muscular protein OS=Rattus norvegicus GN=Smpx PE=1 SV=1	8.46525e+06	1	8.46525e+06	0.085	0.775	0.006	0.085	0.059				2.3482e+08	1	2.3482e+08	2.777	0.116	0.156	2.777	0.345				218367	1	218367	0.002	0.963	0	0.002	0.05		0.0078
	Serine (Or cysteine) proteinase inhibitor, clade H, member 1, isoform CRA_b OS=Rattus norvegicus GN=Serpinh1 PE=1 SV=1	20550.6	1	20550.6	0.062	0.807	0.004	0.062	0.056				794503	1	794503	2.824	0.114	0.158	2.824	0.35				549735	1	549735	1.847	0.194	0.11	1.847	0.247		0.0031
	Keratin, type I cytoskeletal 15 OS=Rattus norvegicus GN=Krt15 PE=1 SV=1	248673	1	248673	0.059	0.812	0.004	0.059	0.056				107003	1	107003	0.025	0.876	0.002	0.025	0.053				4.56749e+06	1	4.56749e+06	1.155	0.3	0.071	1.155	0.172		0.0261
	Solute carrier family 25 member 12 OS=Rattus norvegicus GN=Slc25a12 PE=1 SV=1	91330.5	1	91330.5	0.118	0.736	0.008	0.118	0.062				419822	1	419822	0.559	0.466	0.036	0.559	0.108				1.14163e+06	1	1.14163e+06	1.625	0.222	0.098	1.625	0.223		0.0137
	Transketolase OS=Rattus norvegicus GN=Tkt PE=1 SV=1	2.722	1	2.722	0.05	0.826	0.003	0.05	0.055				90.948	1	90.948	1.874	0.191	0.111	1.874	0.25				0.465	1	0.465	0.009	0.928	0.001	0.009	0.051		0.0284
	cAMP-dependent protein kinase inhibitor alpha OS=Rattus norvegicus GN=Pkia PE=1 SV=2	167229	1	167229	0.177	0.68	0.012	0.177	0.068				2.14195e+06	1	2.14195e+06	2.631	0.126	0.149	2.631	0.33				19.872	1	19.872	0	0.996	0	0	0.05		0.0001
	Aldehyde dehydrogenase family 5, subfamily A1 OS=Rattus norvegicus GN=Aldh5a1 PE=1 SV=1	143723	1	143723	0.249	0.625	0.016	0.249	0.075				130498	1	130498	0.226	0.642	0.015	0.226	0.073				433655	1	433655	0.777	0.392	0.049	0.777	0.131		0.0003
	EH domain-binding protein 1-like 1 OS=Rattus norvegicus GN=Ehbp1l1 PE=1 SV=1	12.562	1	12.562	0.05	0.825	0.003	0.05	0.055				510.376	1	510.376	2.363	0.145	0.136	2.363	0.302				93.403	1	93.403	0.383	0.545	0.025	0.383	0.089		0.0023
	Perilipin OS=Rattus norvegicus GN=Plin3 PE=1 SV=1	177316	1	177316	1.435	0.25	0.087	1.435	0.202				8791.96	1	8791.96	0.065	0.802	0.004	0.065	0.057				62805.9	1	62805.9	0.479	0.5	0.031	0.479	0.099		0.0338
	Transcriptional activator protein Pur-beta OS=Rattus norvegicus GN=Purb PE=1 SV=1	235569	1	235569	0.765	0.395	0.049	0.765	0.13				957589	1	957589	3.687	0.074	0.197	3.687	0.435				91770.7	1	91770.7	0.289	0.599	0.019	0.289	0.08		0.0003
	O-acetyl-ADP-ribose deacetylase MACROD1 OS=Rattus norvegicus GN=Macrod1 PE=1 SV=3	220433	1	220433	0.482	0.498	0.031	0.482	0.1				1.02633e+06	1	1.02633e+06	2.545	0.131	0.145	2.545	0.321				738254	1	738254	1.748	0.206	0.104	1.748	0.236		0.0077
	Nuclease-sensitive element-binding protein 1 OS=Rattus norvegicus GN=Ybx1 PE=1 SV=1	4.34114e+06	1	4.34114e+06	1.069	0.318	0.066	1.069	0.162				310826	1	310826	0.072	0.792	0.005	0.072	0.057				9.62723e+06	1	9.62723e+06	2.595	0.128	0.147	2.595	0.326		0.0307
	Thioredoxin domain containing 17 OS=Rattus norvegicus GN=Txndc17 PE=1 SV=1	8518.53	1	8518.53	0.574	0.46	0.037	0.574	0.109				10644.6	1	10644.6	0.724	0.408	0.046	0.724	0.125				1089.31	1	1089.31	0.071	0.793	0.005	0.071	0.057		0.0398
	Succinate--CoA ligase [GDP-forming] subunit beta, mitochondrial OS=Rattus norvegicus GN=Suclg2 PE=1 SV=2	1.20966e+07	1	1.20966e+07	2.053	0.172	0.12	2.053	0.269				9.16913e+06	1	9.16913e+06	1.506	0.239	0.091	1.506	0.21				791978	1	791978	0.119	0.735	0.008	0.119	0.062		<0,0001
	Histone H2B OS=Rattus norvegicus GN=Hist1h2bk PE=3 SV=1	1.15425e+07	1	1.15425e+07	0.255	0.621	0.017	0.255	0.076				7.35494e+07	1	7.35494e+07	1.788	0.201	0.106	1.788	0.24				3.06351e+06	1	3.06351e+06	0.067	0.8	0.004	0.067	0.057		0.0067
	Serine/threonine-protein kinase mTOR OS=Rattus norvegicus GN=Mtor PE=1 SV=1	2511.4	1	2511.4	0.382	0.546	0.025	0.382	0.089				2180.12	1	2180.12	0.33	0.574	0.022	0.33	0.084				300.357	1	300.357	0.045	0.835	0.003	0.045	0.055		0.003
	Carbonic anhydrase 2 OS=Rattus norvegicus GN=Ca2 PE=1 SV=2	241956	1	241956	0.116	0.738	0.008	0.116	0.062				23163.7	1	23163.7	0.011	0.918	0.001	0.011	0.051				227036	1	227036	0.109	0.746	0.007	0.109	0.061		0.0474
	Glutathione S-transferase Mu 2 OS=Rattus norvegicus GN=Gstm2 PE=1 SV=2	46312.9	1	46312.9	0.292	0.597	0.019	0.292	0.08				214236	1	214236	1.454	0.247	0.088	1.454	0.204				170086	1	170086	1.132	0.304	0.07	1.132	0.169		0.0001
	Methionine sulfoxide reductase B3 OS=Rattus norvegicus GN=Msrb3 PE=1 SV=3	7.13925e+07	1	7.13925e+07	3.168	0.095	0.174	3.168	0.385				9.16768e+06	1	9.16768e+06	0.344	0.567	0.022	0.344	0.085				1.64939e+07	1	1.64939e+07	0.63	0.44	0.04	0.63	0.115		0.0008
	40S ribosomal protein S3 OS=Rattus norvegicus GN=Rps3 PE=1 SV=1	308599	1	308599	1.508	0.238	0.091	1.508	0.21				40139.7	1	40139.7	0.18	0.677	0.012	0.18	0.068				681177	1	681177	3.79	0.071	0.202	3.79	0.445		0.0057
	Transcription factor A, mitochondrial OS=Rattus norvegicus GN=Tfam PE=2 SV=1	711182	1	711182	1.27	0.277	0.078	1.27	0.184				436759	1	436759	0.755	0.398	0.048	0.755	0.129				492433	1	492433	0.857	0.369	0.054	0.857	0.14		0.0002
	Aly/REF export factor OS=Rattus norvegicus GN=Alyref PE=1 SV=1	55995.3	1	55995.3	0.261	0.617	0.017	0.261	0.077				346212	1	346212	1.775	0.203	0.106	1.775	0.239				21684.1	1	21684.1	0.1	0.756	0.007	0.1	0.06		0.0089
	Protein disulfide-isomerase A6 OS=Rattus norvegicus GN=Pdia6 PE=1 SV=2	183249	1	183249	0.152	0.702	0.01	0.152	0.065				245238	1	245238	0.205	0.657	0.013	0.205	0.071				1.46315e+06	1	1.46315e+06	1.31	0.27	0.08	1.31	0.189		0.0272
	Ribosomal protein L10-like OS=Rattus norvegicus GN=Rpl10l PE=1 SV=1	38472.1	1	38472.1	0.723	0.408	0.046	0.723	0.125				166794	1	166794	3.737	0.072	0.199	3.737	0.44				19734.6	1	19734.6	0.363	0.556	0.024	0.363	0.087		0.0045
	LIM domain-containing protein 1 OS=Rattus norvegicus GN=Limd1 PE=1 SV=1	2706.2	1	2706.2	0.148	0.706	0.01	0.148	0.065				550.096	1	550.096	0.03	0.865	0.002	0.03	0.053				3510.4	1	3510.4	0.193	0.667	0.013	0.193	0.07		0.0118
	Isoform 2 of G-protein-signaling modulator 1 OS=Rattus norvegicus GN=Gpsm1	8120.88	1	8120.88	0.007	0.935	0	0.007	0.051				2.44045e+06	1	2.44045e+06	2.354	0.146	0.136	2.354	0.301				29933.7	1	29933.7	0.025	0.876	0.002	0.025	0.053		0.0235
	Small ubiquitin-related modifier OS=Rattus norvegicus GN=Sumo4 PE=3 SV=1	1.41722e+06	1	1.41722e+06	1.676	0.215	0.101	1.676	0.228				1.76888e+06	1	1.76888e+06	2.152	0.163	0.125	2.152	0.279				88599.2	1	88599.2	0.095	0.762	0.006	0.095	0.06		0.0002
	Nucleolin OS=Rattus norvegicus GN=Ncl PE=1 SV=3	742.512	1	742.512	0.463	0.506	0.03	0.463	0.098				1.838	1	1.838	0.001	0.974	0	0.001	0.05				3206.66	1	3206.66	2.229	0.156	0.129	2.229	0.288		0.0007
	Histone H2A OS=Rattus norvegicus GN=H2afz PE=3 SV=1	6774.65	1	6774.65	0.38	0.547	0.025	0.38	0.089				47965.4	1	47965.4	3.182	0.095	0.175	3.182	0.386				8668.17	1	8668.17	0.49	0.495	0.032	0.49	0.101		0.001
	Heterogeneous nuclear ribonucleoprotein A1 OS=Rattus norvegicus GN=Hnrnpa1 PE=1 SV=1	0.014	1	0.014	0	0.999	0	0	0.05				11259.8	1	11259.8	1.653	0.218	0.099	1.653	0.226				13809.5	1	13809.5	2.079	0.17	0.122	2.079	0.272		0.0114
	Acad9 protein OS=Rattus norvegicus GN=Acad9 PE=1 SV=1	4039.59	1	4039.59	0.099	0.757	0.007	0.099	0.06				67962.8	1	67962.8	1.86	0.193	0.11	1.86	0.248				22.66	1	22.66	0.001	0.982	0	0.001	0.05		0.0115
	Lactoylglutathione lyase OS=Rattus norvegicus GN=Glo1 PE=1 SV=3	14098.4	1	14098.4	0.154	0.7	0.01	0.154	0.066				255411	1	255411	3.386	0.086	0.184	3.386	0.406				144191	1	144191	1.74	0.207	0.104	1.74	0.235		0.0165
	Methylcrotonoyl-CoA carboxylase subunit alpha, mitochondrial OS=Rattus norvegicus GN=Mccc1 PE=1 SV=1	7224.4	1	7224.4	0.008	0.928	0.001	0.008	0.051				2.96212e+06	1	2.96212e+06	4.449	0.052	0.229	4.449	0.505				1.26442e+06	1	1.26442e+06	1.623	0.222	0.098	1.623	0.222		0.05
